# Supplementary material for: Crystal structure of 7-phenyl-7-(2,4,5-trimethyl-3,6-dioxo­cyclo­hexa-1,4-dien-1-yl)hepta­noate 1,3-dihy­droxy-2-(hy­droxy­meth­yl)propan-2-aminium monohydrate: a new solid form of seratrodast
Source: Acta Crystallogr Sect E Struct Rep Online. 2014 Sep 20;70(Pt 10):228–30. doi: 10.1107/S1600536814020625 (PMC4257156; doi:10.1107/S1600536814020625)
Supplement: Supplementary file 1 [file e-70-00228-sup1.cif]

##############################################################################
#                                                                            #
# This CIF contains the data in a paper accepted for publication in          #
# Acta Crystallographica Section E. It conforms to the requirements of       #
# Notes for Authors for Acta Crystallographica Section E, and has been       #
# peer reviewed under the auspices of the IUCr Commission on Journals.       #
#                                                                            #
# Full details of the Crystallographic Information File format               #
# are given in the paper "The Crystallographic Information File (CIF):       #
# a New Standard Archive File for Crystallography" by S. R. Hall, F. H.      #
# Allen and I. D. Brown [Acta Cryst. (1991), A47, 655-685].                  #
#                                                                            #
# The current version of the core CIF dictionary is obtainable from          #
# ftp://ftp.iucr.org/pub/cif_core.dic.                                       #
#                                                                            #
# Software is freely available for graphical display of the structure(s)     #
# in this CIF. For information consult the CIF software page                 #
# http://www.iucr.org/resources/cif/software.                                #
#                                                                            #
# This file may be used for bona fide research purposes within the           #
# scientific community so long as proper attribution is given to the journal # 
# article from which it was obtained.                                        #
#                                                                            #
##############################################################################
data_I
_database_code_depnum_ccdc_archive 'CCDC 975488'
_audit_creation_method     SHELXL-97
_chemical_name_systematic
;
7-Phenyl-7-(2,4,5-trimethyl-3,6-dioxocyclohexa-1,4-dien-1-yl)heptanoate
1,3-dihydroxy-2-(hydroxymethyl)propan-2-aminium monohydrate
;
_chemical_name_common     ?
_chemical_formula_moiety     'C4 H12 N O3 +, C22 H25 O4 -, H2 O'
_chemical_formula_sum     'C26 H39 N O8'
_chemical_formula_iupac     'C4 H12 N O3 +, C22 H25 O4 -, H2 O'
_chemical_formula_weight     493.58
_chemical_melting_point     ?
_symmetry_cell_setting     monoclinic
_symmetry_space_group_name_H-M     'P 21/c'
_symmetry_space_group_name_Hall     '-P 2ybc'
loop_
    _symmetry_equiv_pos_as_xyz
    'x, y, z'
    '-x, y+1/2, -z+1/2'
    '-x, -y, -z'
    'x, -y-1/2, z-1/2'
_cell_length_a     23.506(9)
_cell_length_b     9.665(4)
_cell_length_c     11.344(5)
_cell_angle_alpha     90.00
_cell_angle_beta     94.223(7)
_cell_angle_gamma     90.00
_cell_volume     2570.0(17)
_cell_formula_units_Z     4
_cell_measurement_reflns_used     6295
_cell_measurement_theta_min     2.1073
_cell_measurement_theta_max     27.5243
_cell_measurement_temperature     293(2)
_exptl_crystal_description     prism
_exptl_crystal_colour     yellow
_exptl_crystal_size_max     0.20
_exptl_crystal_size_mid     0.20
_exptl_crystal_size_min     0.20
_exptl_crystal_density_diffrn     1.276
_exptl_crystal_density_meas     ?
_exptl_crystal_density_method     'not measured'
_exptl_crystal_F_000     1064
_exptl_absorpt_coefficient_mu     0.094
_exptl_absorpt_correction_type     multi-scan
_exptl_absorpt_process_details
;
(CrystalClear; Rigaku, 2000)
;
_exptl_absorpt_correction_T_min     0.5485
_exptl_absorpt_correction_T_max     1.0000
_exptl_special_details     ?
_diffrn_ambient_temperature     293(2)
_diffrn_radiation_type     MoK\a
_diffrn_radiation_wavelength     0.71073
_diffrn_radiation_source     'fine-focus sealed tube'
_diffrn_radiation_monochromator     graphite
_diffrn_measurement_device_type     'Rigaku Mercury CCD'
_diffrn_measurement_method     'CCD_Profile_fitting'
_diffrn_detector_area_resol_mean     28.5714
_diffrn_reflns_number     20028
_diffrn_reflns_av_R_equivalents     0.0624
_diffrn_reflns_av_sigmaI/netI     0.0691
_diffrn_reflns_theta_min     2.61
_diffrn_reflns_theta_max     27.49
_diffrn_reflns_theta_full     27.49
_diffrn_measured_fraction_theta_max     0.977
_diffrn_measured_fraction_theta_full     0.977
_diffrn_reflns_limit_h_min     -30
_diffrn_reflns_limit_h_max     30
_diffrn_reflns_limit_k_min     -12
_diffrn_reflns_limit_k_max     12
_diffrn_reflns_limit_l_min     -12
_diffrn_reflns_limit_l_max     14
_diffrn_standards_number     ?
_diffrn_standards_interval_count     ?
_diffrn_standards_interval_time     ?
_diffrn_standards_decay_%     ?
_refine_special_details
;
Refinement of <i>F</i>^2^ against ALL reflections. The weighted <i>R</i>-factor
<i>wR</i> and goodness of fit <i>S</i> are based on <i>F</i>^2^, conventional
<i>R</i>-factors <i>R</i> are based on <i>F</i>, with <i>F</i> set to zero for
negative <i>F</i>^2^. The threshold expression of <i>F</i>^2^ >
\s(<i>F</i>^2^) is used only for calculating <i>R</i>-factors(gt) <i>etc</i>.
and is not relevant to the choice of reflections for refinement.
<i>R</i>-factors based on <i>F</i>^2^ are statistically about twice as large
as those based on <i>F</i>, and <i>R</i>- factors based on ALL data will be
even larger.
;
_reflns_number_total     5762
_reflns_number_gt     3564
_reflns_threshold_expression     >2sigma(I)
_refine_ls_structure_factor_coef     Fsqd
_refine_ls_matrix_type     full
_refine_ls_R_factor_all     0.1284
_refine_ls_R_factor_gt     0.0736
_refine_ls_wR_factor_gt     0.2085
_refine_ls_wR_factor_ref     0.2880
_refine_ls_goodness_of_fit_ref     1.098
_refine_ls_restrained_S_all     1.098
_refine_ls_number_reflns     5762
_refine_ls_number_parameters     319
_refine_ls_number_restraints     0
_refine_ls_hydrogen_treatment     constr
_refine_ls_weighting_scheme     calc
_refine_ls_weighting_details
                 'calc w=1/[\s^2^(Fo^2^)+(0.1567P)^2^] where P=(Fo^2^+2Fc^2^)/3'
_atom_sites_solution_hydrogens     geom
_atom_sites_solution_primary     direct
_atom_sites_solution_secondary     difmap
_refine_ls_shift/su_max     0.000
_refine_ls_shift/su_mean     0.000
_refine_diff_density_max     0.553
_refine_diff_density_min     -0.420
_refine_ls_extinction_method     none
_refine_ls_extinction_coef     ?
loop_
    _atom_type_symbol
    _atom_type_description
    _atom_type_scat_dispersion_real
    _atom_type_scat_dispersion_imag
    _atom_type_scat_source
    'C' 'C' 0.0033 0.0016
                         'International Tables Vol C Tables 4.2.6.8 and 6.1.1.4'
    'H' 'H' 0.0000 0.0000
                         'International Tables Vol C Tables 4.2.6.8 and 6.1.1.4'
    'N' 'N' 0.0061 0.0033
                         'International Tables Vol C Tables 4.2.6.8 and 6.1.1.4'
    'O' 'O' 0.0106 0.0060
                         'International Tables Vol C Tables 4.2.6.8 and 6.1.1.4'
_computing_data_collection
;
CrystalClear (Rigaku, 2000)
;
_computing_cell_refinement
;
CrystalClear (Rigaku, 2000)
;
_computing_data_reduction
;
CrystalClear (Rigaku, 2000)
;
_computing_structure_solution
;
SHELXS97 (Sheldrick, 2008)
;
_computing_structure_refinement
;
SHELXL97 (Sheldrick, 2008)
;
_computing_molecular_graphics
;
Mercury (Macrae <i>et al.</i>,  2008)
;
_computing_publication_material
;
SHELXL97 (Sheldrick, 2008), PLATON (Spek, 2009) and
publcif (Westrip, 2010)
;
loop_
    _atom_site_type_symbol
    _atom_site_label
    _atom_site_fract_x
    _atom_site_fract_y
    _atom_site_fract_z
    _atom_site_U_iso_or_equiv
    _atom_site_adp_type
    _atom_site_calc_flag
    _atom_site_refinement_flags
    _atom_site_occupancy
    _atom_site_symmetry_multiplicity
    _atom_site_disorder_assembly
    _atom_site_disorder_group
    O O1 0.38025(10) 0.4145(2) 0.4397(2) 0.0447(6) Uani d . 1 1 . .
    O O2 0.38047(12) 0.4204(3) 0.6328(2) 0.0537(7) Uani d . 1 1 . .
    O O3 0.09684(12) 0.0531(3) 0.8988(3) 0.0749(9) Uani d . 1 1 . .
    O O4 0.25430(13) -0.0713(4) 1.2339(3) 0.0789(10) Uani d . 1 1 . .
    O O5 0.44774(10) 0.5677(2) 0.17616(18) 0.0408(6) Uani d . 1 1 . .
    O O6 0.44283(9) 0.6368(2) 0.49902(17) 0.0389(6) Uani d . 1 1 . .
    O O7 0.42596(11) 0.9565(2) 0.43874(19) 0.0482(6) Uani d . 1 1 . .
    O O8 0.42283(9) 0.2989(2) 0.8260(2) 0.0440(6) Uani d . 1 1 . .
    H H8B 0.4079 0.3136 0.7498 0.053 Uiso d R 1 1 . .
    H H1C 0.5077 0.7821 0.1992 0.053 Uiso d R 1 1 . .
    H H7A 0.4222 1.0380 0.3969 0.053 Uiso d R 1 1 . .
    H H1B 0.4962 0.9171 0.2650 0.053 Uiso d R 1 1 . .
    H H1A 0.4590 0.8684 0.1637 0.053 Uiso d R 1 1 . .
    H H8A 0.4059 0.2252 0.8599 0.053 Uiso d R 1 1 . .
    H H5 0.4389 0.5703 0.0917 0.053 Uiso d R 1 1 . .
    H H6 0.4274 0.5623 0.4592 0.053 Uiso d R 1 1 . .
    N N1 0.47892(10) 0.8382(3) 0.2369(2) 0.0333(6) Uani d . 1 1 . .
    C C1 0.36324(13) 0.3727(3) 0.5360(3) 0.0339(7) Uani d . 1 1 . .
    C C2 0.31629(15) 0.2633(4) 0.5285(3) 0.0469(8) Uani d . 1 1 . .
    H H2A 0.2801 0.3087 0.5001 0.056 Uiso calc R 1 1 . .
    H H2B 0.3254 0.1944 0.4681 0.056 Uiso calc R 1 1 . .
    C C3 0.30659(14) 0.1871(4) 0.6411(3) 0.0470(8) Uani d . 1 1 . .
    H H3A 0.3018 0.2554 0.7047 0.056 Uiso calc R 1 1 . .
    H H3B 0.3408 0.1309 0.6644 0.056 Uiso calc R 1 1 . .
    C C4 0.25457(15) 0.0926(4) 0.6304(3) 0.0465(8) Uani d . 1 1 . .
    H H4A 0.2204 0.1495 0.6080 0.056 Uiso calc R 1 1 . .
    H H4B 0.2592 0.0259 0.5656 0.056 Uiso calc R 1 1 . .
    C C5 0.24405(15) 0.0123(4) 0.7421(3) 0.0502(9) Uani d . 1 1 . .
    H H5A 0.2750 -0.0560 0.7580 0.060 Uiso calc R 1 1 . .
    H H5B 0.2448 0.0769 0.8099 0.060 Uiso calc R 1 1 . .
    C C6 0.18728(15) -0.0623(4) 0.7312(3) 0.0475(9) Uani d . 1 1 . .
    H H6A 0.1567 0.0078 0.7184 0.057 Uiso calc R 1 1 . .
    H H6B 0.1861 -0.1212 0.6597 0.057 Uiso calc R 1 1 . .
    C C7 0.17374(14) -0.1507(4) 0.8334(3) 0.0452(8) Uani d . 1 1 . .
    H H7 0.2046 -0.2222 0.8397 0.054 Uiso calc R 1 1 . .
    C C8 0.11810(13) -0.2336(4) 0.8148(3) 0.0412(8) Uani d . 1 1 . .
    C C9 0.08118(15) -0.2237(4) 0.7166(4) 0.0566(10) Uani d . 1 1 . .
    H H9 0.0876 -0.1562 0.6581 0.068 Uiso calc R 1 1 . .
    C C10 0.03397(16) -0.3118(5) 0.7012(5) 0.0725(13) Uani d . 1 1 . .
    H H10 0.0092 -0.3051 0.6314 0.087 Uiso calc R 1 1 . .
    C C13 0.10716(18) -0.3320(5) 0.8987(4) 0.0670(12) Uani d . 1 1 . .
    H H13 0.1327 -0.3426 0.9670 0.080 Uiso calc R 1 1 . .
    C C12 0.0590(2) -0.4157(5) 0.8836(5) 0.0860(16) Uani d . 1 1 . .
    H H12 0.0512 -0.4800 0.9437 0.103 Uiso calc R 1 1 . .
    C C11 0.02316(17) -0.4075(5) 0.7856(5) 0.0689(12) Uani d . 1 1 . .
    H H11 -0.0090 -0.4671 0.7752 0.083 Uiso calc R 1 1 . .
    C C14 0.17815(13) -0.0778(3) 0.9519(3) 0.0397(8) Uani d . 1 1 . .
    C C15 0.13375(14) 0.0248(4) 0.9771(3) 0.0463(9) Uani d . 1 1 . .
    C C16 0.13441(16) 0.0942(4) 1.0924(4) 0.0531(9) Uani d . 1 1 . .
    C C19 0.22057(13) -0.1042(4) 1.0361(3) 0.0426(8) Uani d . 1 1 . .
    C C18 0.21906(15) -0.0386(4) 1.1559(3) 0.0494(9) Uani d . 1 1 . .
    C C17 0.17570(17) 0.0652(4) 1.1788(4) 0.0555(10) Uani d . 1 1 . .
    C C20 0.27017(17) -0.1961(4) 1.0232(4) 0.0655(11) Uani d . 1 1 . .
    H H20A 0.2645 -0.2481 0.9491 0.098 Uiso calc R 1 1 . .
    H H20B 0.2740 -0.2607 1.0898 0.098 Uiso calc R 1 1 . .
    H H20C 0.3049 -0.1401 1.0220 0.098 Uiso calc R 1 1 . .
    C C21 0.0871(2) 0.1955(6) 1.1065(5) 0.0896(16) Uani d . 1 1 . .
    H H21A 0.0928 0.2408 1.1838 0.134 Uiso calc R 1 1 . .
    H H21B 0.0505 0.1466 1.1011 0.134 Uiso calc R 1 1 . .
    H H21C 0.0871 0.2653 1.0439 0.134 Uiso calc R 1 1 . .
    C C22 0.1798(2) 0.1297(6) 1.2988(4) 0.0891(17) Uani d . 1 1 . .
    H H22A 0.2194 0.1556 1.3207 0.134 Uiso calc R 1 1 . .
    H H22B 0.1669 0.0634 1.3565 0.134 Uiso calc R 1 1 . .
    H H22C 0.1556 0.2125 1.2979 0.134 Uiso calc R 1 1 . .
    C C23 0.47623(12) 0.6918(3) 0.4125(2) 0.0319(6) Uani d . 1 1 . .
    H H23A 0.4992 0.6168 0.3801 0.038 Uiso calc R 1 1 . .
    H H23B 0.5029 0.7612 0.4494 0.038 Uiso calc R 1 1 . .
    C C24 0.40803(12) 0.6541(3) 0.2309(3) 0.0346(7) Uani d . 1 1 . .
    H H24A 0.3833 0.5965 0.2781 0.042 Uiso calc R 1 1 . .
    H H24B 0.3834 0.7023 0.1693 0.042 Uiso calc R 1 1 . .
    C C25 0.39738(13) 0.8612(3) 0.3592(3) 0.0392(7) Uani d . 1 1 . .
    H H25A 0.3773 0.9124 0.2930 0.047 Uiso calc R 1 1 . .
    H H25B 0.3686 0.8093 0.4008 0.047 Uiso calc R 1 1 . .
    C C26 0.43939(11) 0.7603(3) 0.3108(2) 0.0296(6) Uani d . 1 1 . .
loop_
    _atom_site_aniso_label
    _atom_site_aniso_U_11
    _atom_site_aniso_U_22
    _atom_site_aniso_U_33
    _atom_site_aniso_U_12
    _atom_site_aniso_U_13
    _atom_site_aniso_U_23
    O1 0.0627(15) 0.0412(12) 0.0308(13) -0.0161(10) 0.0075(10) 0.0027(10)
    O2 0.0810(18) 0.0487(14) 0.0311(13) -0.0191(12) 0.0032(12) -0.0005(11)
    O3 0.0648(18) 0.090(2) 0.067(2) 0.0198(16) -0.0195(15) 0.0060(17)
    O4 0.0712(19) 0.099(3) 0.062(2) -0.0058(17) -0.0235(15) 0.0159(18)
    O5 0.0564(13) 0.0365(11) 0.0280(12) 0.0050(10) -0.0064(10) -0.0036(9)
    O6 0.0626(14) 0.0380(12) 0.0156(10) -0.0120(10) -0.0012(9) 0.0025(9)
    O7 0.0854(18) 0.0351(12) 0.0226(12) 0.0038(11) -0.0057(11) 0.0000(9)
    O8 0.0505(13) 0.0447(13) 0.0368(13) -0.0080(10) 0.0037(10) -0.0006(10)
    N1 0.0433(14) 0.0333(12) 0.0227(13) -0.0094(10) -0.0014(10) 0.0024(10)
    C1 0.0450(17) 0.0294(14) 0.0279(17) 0.0010(12) 0.0072(13) 0.0024(12)
    C2 0.052(2) 0.053(2) 0.0360(19) -0.0131(16) 0.0066(15) 0.0017(16)
    C3 0.0459(18) 0.052(2) 0.044(2) -0.0116(15) 0.0043(15) 0.0099(16)
    C4 0.0498(19) 0.052(2) 0.038(2) -0.0124(15) 0.0065(15) 0.0046(16)
    C5 0.053(2) 0.057(2) 0.040(2) -0.0163(16) 0.0010(16) 0.0065(17)
    C6 0.052(2) 0.056(2) 0.0357(19) -0.0158(16) 0.0109(15) -0.0008(16)
    C7 0.0446(18) 0.053(2) 0.0377(19) -0.0103(15) 0.0033(14) -0.0009(16)
    C8 0.0364(16) 0.0511(19) 0.0372(18) -0.0077(14) 0.0110(13) -0.0085(15)
    C9 0.045(2) 0.066(2) 0.059(2) -0.0098(17) 0.0019(17) -0.006(2)
    C10 0.043(2) 0.083(3) 0.089(3) -0.010(2) -0.015(2) -0.017(3)
    C13 0.061(2) 0.081(3) 0.059(3) -0.031(2) 0.0041(19) 0.004(2)
    C12 0.067(3) 0.073(3) 0.119(5) -0.032(2) 0.011(3) 0.008(3)
    C11 0.044(2) 0.064(3) 0.099(4) -0.0171(19) 0.003(2) -0.012(3)
    C14 0.0358(16) 0.0472(18) 0.0365(18) -0.0106(13) 0.0043(13) 0.0026(15)
    C15 0.0420(18) 0.053(2) 0.043(2) -0.0035(15) -0.0028(15) 0.0080(16)
    C16 0.056(2) 0.048(2) 0.057(2) -0.0016(16) 0.0137(18) -0.0014(18)
    C19 0.0399(17) 0.0440(17) 0.044(2) -0.0069(13) 0.0005(14) 0.0041(15)
    C18 0.0477(19) 0.055(2) 0.044(2) -0.0183(16) -0.0044(16) 0.0112(17)
    C17 0.064(2) 0.054(2) 0.049(2) -0.0185(18) 0.0087(18) -0.0054(18)
    C20 0.053(2) 0.060(2) 0.082(3) 0.0060(18) -0.003(2) 0.009(2)
    C21 0.087(3) 0.082(4) 0.101(4) 0.029(3) 0.021(3) -0.009(3)
    C22 0.120(4) 0.092(4) 0.058(3) -0.029(3) 0.025(3) -0.026(3)
    C23 0.0401(15) 0.0323(14) 0.0224(15) -0.0022(12) -0.0033(12) 0.0006(12)
    C24 0.0361(15) 0.0371(15) 0.0297(16) -0.0072(12) -0.0043(12) 0.0038(13)
    C25 0.0427(17) 0.0362(16) 0.0385(18) 0.0011(13) 0.0009(13) 0.0006(14)
    C26 0.0362(15) 0.0316(14) 0.0210(14) -0.0061(11) 0.0009(11) 0.0043(12)
_geom_special_details
;
All e.s.d.'s (except the e.s.d. in the dihedral angle between two l.s. planes)
are estimated using the full covariance matrix. The cell e.s.d.'s are taken
into account individually in the estimation of e.s.d.'s in distances, angles
and torsion angles; correlations between e.s.d.'s in cell parameters are only
used when they are defined by crystal symmetry. An approximate (isotropic)
treatment of cell e.s.d.'s is used for estimating e.s.d.'s involving l.s.
planes.
;
loop_
    _geom_bond_atom_site_label_1
    _geom_bond_atom_site_label_2
    _geom_bond_site_symmetry_2
    _geom_bond_distance
    _geom_bond_publ_flag
    O1 C1 . 1.258(4) ?
    O2 C1 . 1.232(4) ?
    O3 C15 . 1.226(4) ?
    O4 C18 . 1.209(4) ?
    O5 C24 . 1.428(4) ?
    O5 H5 . 0.9657 ?
    O6 C23 . 1.406(4) ?
    O6 H6 . 0.9109 ?
    O7 C25 . 1.423(4) ?
    O7 H7A . 0.9202 ?
    O8 H8B . 0.9191 ?
    O8 H8A . 0.9142 ?
    N1 C26 . 1.499(4) ?
    N1 H1C . 0.9892 ?
    N1 H1B . 0.9100 ?
    N1 H1A . 0.9682 ?
    C1 C2 . 1.526(4) ?
    C2 C3 . 1.507(5) ?
    C2 H2A . 0.9900 ?
    C2 H2B . 0.9900 ?
    C3 C4 . 1.523(4) ?
    C3 H3A . 0.9900 ?
    C3 H3B . 0.9900 ?
    C4 C5 . 1.522(5) ?
    C4 H4A . 0.9900 ?
    C4 H4B . 0.9900 ?
    C5 C6 . 1.514(5) ?
    C5 H5A . 0.9900 ?
    C5 H5B . 0.9900 ?
    C6 C7 . 1.493(5) ?
    C6 H6A . 0.9900 ?
    C6 H6B . 0.9900 ?
    C7 C14 . 1.515(5) ?
    C7 C8 . 1.535(4) ?
    C7 H7 . 1.0000 ?
    C8 C9 . 1.364(5) ?
    C8 C13 . 1.383(5) ?
    C9 C10 . 1.400(5) ?
    C9 H9 . 0.9500 ?
    C10 C11 . 1.369(7) ?
    C10 H10 . 0.9500 ?
    C13 C12 . 1.392(5) ?
    C13 H13 . 0.9500 ?
    C12 C11 . 1.347(7) ?
    C12 H12 . 0.9500 ?
    C11 H11 . 0.9500 ?
    C14 C19 . 1.353(4) ?
    C14 C15 . 1.483(5) ?
    C15 C16 . 1.469(5) ?
    C16 C17 . 1.357(6) ?
    C16 C21 . 1.499(6) ?
    C19 C20 . 1.482(5) ?
    C19 C18 . 1.502(5) ?
    C18 C17 . 1.467(6) ?
    C17 C22 . 1.493(6) ?
    C20 H20A . 0.9800 ?
    C20 H20B . 0.9800 ?
    C20 H20C . 0.9800 ?
    C21 H21A . 0.9800 ?
    C21 H21B . 0.9800 ?
    C21 H21C . 0.9800 ?
    C22 H22A . 0.9800 ?
    C22 H22B . 0.9800 ?
    C22 H22C . 0.9800 ?
    C23 C26 . 1.540(4) ?
    C23 H23A . 0.9900 ?
    C23 H23B . 0.9900 ?
    C24 C26 . 1.524(4) ?
    C24 H24A . 0.9900 ?
    C24 H24B . 0.9900 ?
    C25 C26 . 1.519(4) ?
    C25 H25A . 0.9900 ?
    C25 H25B . 0.9900 ?
loop_
    _geom_angle_atom_site_label_1
    _geom_angle_atom_site_label_2
    _geom_angle_atom_site_label_3
    _geom_angle_site_symmetry_1
    _geom_angle_site_symmetry_3
    _geom_angle
    _geom_angle_publ_flag
    C24 O5 H5 . . 108.4 ?
    C23 O6 H6 . . 100.0 ?
    C25 O7 H7A . . 101.8 ?
    H8B O8 H8A . . 111.6 ?
    C26 N1 H1C . . 116.1 ?
    C26 N1 H1B . . 120.2 ?
    H1C N1 H1B . . 108.0 ?
    C26 N1 H1A . . 110.6 ?
    H1C N1 H1A . . 95.6 ?
    H1B N1 H1A . . 102.8 ?
    O2 C1 O1 . . 123.3(3) ?
    O2 C1 C2 . . 119.9(3) ?
    O1 C1 C2 . . 116.7(3) ?
    C3 C2 C1 . . 116.4(3) ?
    C3 C2 H2A . . 108.2 ?
    C1 C2 H2A . . 108.2 ?
    C3 C2 H2B . . 108.2 ?
    C1 C2 H2B . . 108.2 ?
    H2A C2 H2B . . 107.3 ?
    C2 C3 C4 . . 113.3(3) ?
    C2 C3 H3A . . 108.9 ?
    C4 C3 H3A . . 108.9 ?
    C2 C3 H3B . . 108.9 ?
    C4 C3 H3B . . 108.9 ?
    H3A C3 H3B . . 107.7 ?
    C5 C4 C3 . . 114.7(3) ?
    C5 C4 H4A . . 108.6 ?
    C3 C4 H4A . . 108.6 ?
    C5 C4 H4B . . 108.6 ?
    C3 C4 H4B . . 108.6 ?
    H4A C4 H4B . . 107.6 ?
    C6 C5 C4 . . 111.8(3) ?
    C6 C5 H5A . . 109.3 ?
    C4 C5 H5A . . 109.3 ?
    C6 C5 H5B . . 109.3 ?
    C4 C5 H5B . . 109.3 ?
    H5A C5 H5B . . 107.9 ?
    C7 C6 C5 . . 116.5(3) ?
    C7 C6 H6A . . 108.2 ?
    C5 C6 H6A . . 108.2 ?
    C7 C6 H6B . . 108.2 ?
    C5 C6 H6B . . 108.2 ?
    H6A C6 H6B . . 107.3 ?
    C6 C7 C14 . . 114.7(3) ?
    C6 C7 C8 . . 114.9(3) ?
    C14 C7 C8 . . 111.5(3) ?
    C6 C7 H7 . . 104.8 ?
    C14 C7 H7 . . 104.8 ?
    C8 C7 H7 . . 104.8 ?
    C9 C8 C13 . . 118.1(3) ?
    C9 C8 C7 . . 124.0(3) ?
    C13 C8 C7 . . 117.7(3) ?
    C8 C9 C10 . . 120.7(4) ?
    C8 C9 H9 . . 119.7 ?
    C10 C9 H9 . . 119.7 ?
    C11 C10 C9 . . 120.7(4) ?
    C13 C10 H10 . . 119.7 ?
    C9 C10 H10 . . 119.7 ?
    C8 C13 C12 . . 120.4(4) ?
    C8 C13 H13 . . 119.8 ?
    C12 C13 H13 . . 119.8 ?
    C11 C12 C13 . . 121.4(5) ?
    C11 C12 H12 . . 119.3 ?
    C13 C12 H12 . . 119.3 ?
    C12 C11 C10 . . 118.7(4) ?
    C12 C11 H11 . . 120.6 ?
    C10 C11 H11 . . 120.6 ?
    C19 C14 C15 . . 118.8(3) ?
    C19 C14 C7 . . 122.5(3) ?
    C15 C14 C7 . . 118.7(3) ?
    O3 C15 C16 . . 120.2(4) ?
    O3 C15 C14 . . 118.7(3) ?
    C16 C15 C14 . . 121.1(3) ?
    C17 C16 C15 . . 120.6(4) ?
    C17 C16 C21 . . 123.7(4) ?
    C15 C16 C21 . . 115.7(4) ?
    C14 C19 C20 . . 126.0(3) ?
    C14 C19 C18 . . 119.6(3) ?
    C20 C19 C18 . . 114.4(3) ?
    O4 C18 C17 . . 119.8(4) ?
    O4 C18 C19 . . 119.4(4) ?
    C17 C18 C19 . . 120.8(3) ?
    C16 C17 C18 . . 118.8(4) ?
    C16 C17 C22 . . 124.5(4) ?
    C18 C17 C22 . . 116.7(4) ?
    C19 C20 H20A . . 109.5 ?
    C19 C20 H20B . . 109.5 ?
    H20A C20 H20B . . 109.5 ?
    C19 C20 H20C . . 109.5 ?
    H20A C20 H20C . . 109.5 ?
    H20B C20 H20C . . 109.5 ?
    C16 C21 H21A . . 109.5 ?
    C16 C21 H21B . . 109.5 ?
    H21A C21 H21B . . 109.5 ?
    C16 C21 H21C . . 109.5 ?
    H21A C21 H21C . . 109.5 ?
    H21B C21 H21C . . 109.5 ?
    C17 C22 H22A . . 109.5 ?
    C17 C22 H22B . . 109.5 ?
    H22A C22 H22B . . 109.5 ?
    C17 C22 H22C . . 109.5 ?
    H22A C22 H22C . . 109.5 ?
    H22B C22 H22C . . 109.5 ?
    O6 C23 C26 . . 111.9(2) ?
    O6 C23 H23A . . 109.2 ?
    C26 C23 H23A . . 109.2 ?
    O6 C23 H23B . . 109.2 ?
    C26 C23 H23B . . 109.2 ?
    H23A C23 H23B . . 107.9 ?
    O5 C24 C26 . . 110.5(2) ?
    O5 C24 H24A . . 109.6 ?
    C26 C24 H24A . . 109.6 ?
    O5 C24 H24B . . 109.6 ?
    C26 C24 H24B . . 109.6 ?
    H24A C24 H24B . . 108.1 ?
    O7 C25 C26 . . 110.8(2) ?
    O7 C25 H25A . . 109.5 ?
    C26 C25 H25A . . 109.5 ?
    O7 C25 H25B . . 109.5 ?
    C26 C25 H25B . . 109.5 ?
    H25A C25 H25B . . 108.1 ?
    N1 C26 C25 . . 109.1(2) ?
    N1 C26 C24 . . 107.3(2) ?
    C25 C26 C24 . . 110.4(2) ?
    N1 C26 C23 . . 107.3(2) ?
    C25 C26 C23 . . 110.5(2) ?
    C24 C26 C23 . . 112.1(2) ?
loop_
    _geom_hbond_atom_site_label_D
    _geom_hbond_atom_site_label_H
    _geom_hbond_atom_site_label_A
    _geom_hbond_site_symmetry_A
    _geom_hbond_distance_DH
    _geom_hbond_distance_HA
    _geom_hbond_distance_DA
    _geom_hbond_angle_DHA
    N1 H1C O8 3_666 0.99 1.85 2.800(4) 160
    N1 H1B O5 2_655 0.91 2.04 2.935(3) 166
    N1 H1A O6 4_575 0.97 1.88 2.779(3) 153
    O5 H5 O7 4_575 0.97 1.76 2.714(3) 170
    O6 H6 O1 . 0.91 1.81 2.662(3) 154
    O7 H7A O8 4_575 0.92 1.77 2.686(3) 173
    O8 H8B O2 . 0.92 1.76 2.617(3) 1523
    O8 H8A O1 4_566 0.91 1.76 2.667(3) 173
    C24 H24A O1 . 0.99 2.55 3.410(4) 146
    C25 H25A O2 4_575 0.99 2.44 3.326(4) 149
data_lou
_journal_date_recd_electronic     2014-09-05
_journal_date_accepted     2014-09-14
_journal_name_full     'Acta Crystallographica, Section E'
_journal_year     2014
_journal_volume     70
_journal_issue     10
_journal_page_first     228
_journal_page_last     230
_journal_paper_category     GO
_journal_paper_doi     10.1107/S1600536814020625
_journal_coeditor_code     SU2780
_publ_contact_author     'Lou, Benyong'
_publ_contact_author_email     'lby@mju.edu.cn'
_publ_contact_author_phone     ?
_publ_section_title
;
Crystal structure of
7-phenyl-7-(2,4,5-trimethyl-3,6-dioxocyclohexa-1,4-dien-1-yl)heptanoate
1,3-dihydroxy-2-(hydroxymethyl)propan-2-aminium monohydrate: a new solid form
of seratrodast
;
loop_
    _publ_author_name
    _publ_author_address
    'Lou, Benyong'
;  Department of Chemistry and Chemical Engineering
   Minjiang University, Fuzhou, 350108, People's Republic of China
   Corresponding E-mail: lby@mju.edu.cn
;
_publ_section_synopsis
;
In the title compound, seratrodast has crystallized with trometamol to form a
monohydrated salt. The carboxylic acid group of seratrodast has transferred its
proton to the amino N atom of trometamol.
;
