# Supplementary material for: Crystal structure of 7-phenyl-7-(2,4,5-trimethyl-3,6-dioxo­cyclo­hexa-1,4-dien-1-yl)hepta­noate 1,3-dihy­droxy-2-(hy­droxy­meth­yl)propan-2-aminium monohydrate: a new solid form of seratrodast
Source: Acta Crystallogr Sect E Struct Rep Online. 2014 Sep 20;70(Pt 10):228–30. doi: 10.1107/S1600536814020625 (PMC4257156; doi:10.1107/S1600536814020625)
Supplement: Supplementary file 2 [file e-70-00228-Isup2.hkl]

# 
# h,k,l, Fc-squared, Fo-squared, sigma(Fo-squared) and status flag 
# 
data_I
_shelx_title ' LOU in P2(1)/c' 
_shelx_refln_list_code          4 
_shelx_F_calc_maximum      197.77 
_exptl_crystal_F_000      1064.00 
_reflns_d_resolution_high  0.7698 
 
loop_ 
 _symmetry_equiv_pos_as_xyz 
 'x, y, z' 
 '-x, y+1/2, -z+1/2' 
 '-x, -y, -z' 
 'x, -y-1/2, z-1/2' 
 
_cell_length_a    23.5060 
_cell_length_b     9.6646 
_cell_length_c    11.3436 
_cell_angle_alpha  90.000 
_cell_angle_beta   94.223 
_cell_angle_gamma  90.000 
 
_shelx_F_squared_multiplier     1.000 
 
loop_ 
 _refln_index_h 
 _refln_index_k 
 _refln_index_l 
 _refln_F_squared_calc 
 _refln_F_squared_meas 
 _refln_F_squared_sigma 
 _refln_observed_status 
   3   0   0    16203.92    16538.17    163.86 o 
   4   0   0     3417.21     4107.07     36.27 o 
   5   0   0     4936.23     5042.98     36.10 o 
   6   0   0    17741.54    19725.30    153.14 o 
   7   0   0     1813.91     1770.61     22.28 o 
   8   0   0       99.60      117.41     25.45 o 
   9   0   0       15.72       16.88      8.22 o 
  10   0   0      106.18      123.61     13.33 o 
  11   0   0     1483.29     1618.74     33.51 o 
  12   0   0      271.85      169.79     28.08 o 
  13   0   0      105.67      138.66     15.03 o 
  14   0   0     1728.21     1568.92     32.27 o 
  15   0   0     1385.87     1315.28     60.77 o 
  16   0   0     1559.68     1403.56     61.38 o 
  17   0   0      243.82      234.61     17.76 o 
  18   0   0      121.47      101.51     22.00 o 
  19   0   0       10.54       14.82     10.78 o 
  20   0   0      707.53      650.54     41.91 o 
  21   0   0       54.37       31.55     10.92 o 
  22   0   0       40.29       40.63     14.93 o 
  23   0   0      638.14      700.69     58.48 o 
  24   0   0       91.02      125.85     23.82 o 
  25   0   0       28.38       31.84     13.14 o 
  26   0   0      249.75      257.29     26.49 o 
  27   0   0       89.51       75.44     18.33 o 
  28   0   0        1.15        1.08      9.14 o 
  29   0   0       29.45       20.99     18.88 o 
  30   0   0       32.87       15.74     21.13 o 
   2   1   0     2231.53     2152.31     34.35 o 
   3   1   0     4757.77     4520.16     30.68 o 
   4   1   0     8225.88     8080.53     56.20 o 
   5   1   0    21818.09    22997.61    140.15 o 
   6   1   0      849.55      880.23     15.48 o 
   7   1   0     1156.44     1143.95     24.22 o 
   8   1   0      127.16       91.60      7.52 o 
   9   1   0     1895.06     2006.43     21.34 o 
  10   1   0      113.87      133.64     11.99 o 
  11   1   0      361.78      357.74     11.78 o 
  12   1   0     1131.23     1104.33     16.95 o 
  13   1   0       83.76      111.50      8.47 o 
  14   1   0      576.46      549.69     16.49 o 
  15   1   0        2.03       18.66      6.12 o 
  16   1   0       26.31       30.91      7.30 o 
  17   1   0      550.22      529.00     22.45 o 
  18   1   0      168.89      135.19     12.34 o 
  19   1   0      425.78      424.69     21.36 o 
  20   1   0       51.59       55.57     10.14 o 
  21   1   0       63.89       53.28     13.87 o 
  22   1   0      418.09      385.11     16.20 o 
  23   1   0       26.69       39.12     13.09 o 
  24   1   0      125.50      105.06     13.05 o 
  25   1   0       13.03        9.73      6.62 o 
  26   1   0        5.79       10.93      6.22 o 
  27   1   0       32.67       53.99     11.21 o 
  28   1   0      194.23      194.48     19.56 o 
  29   1   0       32.11       32.38     13.42 o 
  30   1   0       50.19       53.69     15.16 o 
   0   2   0       15.44       19.89      3.71 o 
   1   2   0     1469.51     1235.82     22.32 o 
   2   2   0     6259.77     6155.75     42.76 o 
   3   2   0     2494.58     2639.05     34.71 o 
   4   2   0       38.14       38.58      4.12 o 
   5   2   0    12597.53    13397.89    262.79 o 
   6   2   0      161.00      168.15     29.41 o 
   7   2   0      371.17      383.45     10.60 o 
   8   2   0     1665.03     1734.94     20.50 o 
   9   2   0       45.10      101.74      6.53 o 
  10   2   0     2643.22     2809.53     26.90 o 
  11   2   0      288.69      214.27      8.37 o 
  12   2   0       56.83       42.05      7.00 o 
  13   2   0      105.22      128.93      8.98 o 
  14   2   0       19.16       10.21      5.35 o 
  15   2   0        0.26        6.69      3.85 o 
  16   2   0      411.31      361.42     16.60 o 
  17   2   0        3.07        9.49      4.42 o 
  18   2   0       27.42       30.87      7.25 o 
  19   2   0      173.64      194.16     19.64 o 
  20   2   0       54.93       56.94      9.51 o 
  21   2   0       67.56       76.18     10.54 o 
  22   2   0       32.56       41.55      9.92 o 
  23   2   0       11.74       15.64      7.59 o 
  24   2   0       47.85       44.08     12.31 o 
  25   2   0      459.73      390.52     18.52 o 
  26   2   0      113.30       92.95     17.12 o 
  27   2   0       10.84       15.77     10.25 o 
  28   2   0       26.39       28.66     13.68 o 
  29   2   0        1.25       10.76     10.81 o 
  30   2   0        0.37       13.20     13.45 o 
   1   3   0       14.80        7.65      3.92 o 
   2   3   0     1469.89     1388.48     18.88 o 
   3   3   0      648.08      743.29     19.50 o 
   4   3   0     2678.60     2472.87     58.05 o 
   5   3   0     9448.52     9206.47    196.54 o 
   6   3   0       49.01       36.14      7.56 o 
   8   3   0      109.05      120.13      6.84 o 
   9   3   0     4392.59     4963.63     65.96 o 
  10   3   0     3020.32     2916.06     31.01 o 
  11   3   0     1100.95     1064.90     16.61 o 
  12   3   0       11.08       18.91      4.67 o 
  13   3   0       24.29       35.38      7.60 o 
  14   3   0        1.60        3.50      2.05 o 
  15   3   0       59.18       72.31     11.52 o 
  16   3   0       46.81       49.14     10.02 o 
  17   3   0       49.88       54.37     10.81 o 
  18   3   0      134.27      110.71     15.04 o 
  19   3   0        0.17        2.93      5.36 o 
  20   3   0      186.30      185.19     15.12 o 
  21   3   0        2.57        5.60      2.97 o 
  22   3   0        4.96       17.15      8.92 o 
  23   3   0      149.00      139.11     16.58 o 
  24   3   0        3.06       14.08      8.76 o 
  25   3   0        8.42        8.88     10.84 o 
  26   3   0       64.32       67.37     15.44 o 
  27   3   0        4.49       15.80     12.74 o 
  28   3   0        1.76       16.52     10.04 o 
  29   3   0       23.15       24.89     13.15 o 
   0   4   0     3259.38     3509.38    115.96 o 
   1   4   0     1199.21     1251.70     40.49 o 
   2   4   0       83.39       60.99      6.52 o 
   3   4   0       18.00       34.22      6.29 o 
   4   4   0      197.69      223.16     10.32 o 
   5   4   0     4618.30     4645.70     52.74 o 
   6   4   0      681.39      689.22     21.34 o 
   7   4   0      504.94      495.18     16.94 o 
   8   4   0      362.15      438.26     14.92 o 
   9   4   0     1755.26     2103.91     27.06 o 
  10   4   0       13.53       22.28      4.81 o 
  11   4   0      242.49      256.10     13.31 o 
  12   4   0      341.95      350.66     12.81 o 
  13   4   0       83.57       82.35     11.02 o 
  14   4   0      453.80      487.47     18.31 o 
  15   4   0       16.26       19.32      5.47 o 
  16   4   0       24.23       42.52     12.31 o 
  17   4   0      103.12       91.72     14.03 o 
  18   4   0       97.05      102.76     13.45 o 
  19   4   0       10.83       19.04      6.01 o 
  20   4   0       10.64       15.04      7.27 o 
  21   4   0       54.02       49.03     11.88 o 
  22   4   0        9.05       15.93     10.50 o 
  23   4   0        0.29       11.05      8.07 o 
  24   4   0       31.22       44.57     11.89 o 
  25   4   0       40.92       49.17     15.35 o 
  26   4   0       64.39       71.67     15.74 o 
  27   4   0       31.70       40.80     15.36 o 
  28   4   0        0.08        8.68     11.92 o 
   1   5   0       46.93       65.15     11.65 o 
   2   5   0       35.78       68.95      8.90 o 
   3   5   0      763.91      520.04     15.71 o 
   4   5   0       92.47      126.46     19.33 o 
   5   5   0      940.53      789.15     22.97 o 
   6   5   0       80.40       70.51     10.74 o 
   7   5   0      291.83      249.28     11.79 o 
   8   5   0       56.45       58.65      7.76 o 
   9   5   0      151.12      162.23     13.18 o 
  10   5   0      262.55      276.37     16.55 o 
  11   5   0     1120.59     1128.39     36.60 o 
  12   5   0      729.02      699.88     24.17 o 
  13   5   0     1074.50     1099.21     36.04 o 
  14   5   0       16.15        9.86      5.25 o 
  15   5   0        0.02        9.36      3.82 o 
  16   5   0       10.91       12.78      7.12 o 
  17   5   0       86.37       65.26     12.14 o 
  18   5   0       32.42       30.69      9.45 o 
  19   5   0       12.89       15.66      4.81 o 
  20   5   0       11.94        9.73      9.30 o 
  21   5   0        0.18        9.37      9.20 o 
  22   5   0       26.46       20.21     10.93 o 
  23   5   0       24.10       32.77     13.18 o 
  24   5   0        3.99       16.70     11.74 o 
  25   5   0       13.21       10.21      9.34 o 
  26   5   0        4.39       10.24      7.02 o 
  27   5   0       12.26       12.23     11.35 o 
   0   6   0     1902.33     1986.77     77.02 o 
   1   6   0       50.83      137.19     23.98 o 
   2   6   0      218.29      262.77     11.91 o 
   3   6   0       35.79       24.30      8.75 o 
   4   6   0      243.42      242.13     10.98 o 
   5   6   0      422.59      434.38     16.21 o 
   6   6   0       46.43       33.73      7.11 o 
   7   6   0       31.69       27.34      6.88 o 
   8   6   0        7.90       11.98      6.90 o 
   9   6   0        4.65       15.65      9.61 o 
  10   6   0      162.01      173.94     14.45 o 
  11   6   0      457.38      412.19     25.20 o 
  12   6   0      239.17      201.68     25.77 o 
  13   6   0       31.73       44.31      9.11 o 
  14   6   0       31.41       31.67      7.89 o 
  15   6   0       34.09       37.59      8.85 o 
  16   6   0      823.26      719.26     26.03 o 
  17   6   0      367.45      386.08     19.93 o 
  18   6   0      193.96      174.37     23.85 o 
  19   6   0       77.61       69.78     15.51 o 
  20   6   0       19.55       14.39     10.02 o 
  21   6   0        7.86       25.58     10.11 o 
  22   6   0        0.38       15.15      8.72 o 
  23   6   0        1.70        8.40      7.29 o 
  24   6   0        4.10        2.83     10.15 o 
  25   6   0      103.92       90.75     19.86 o 
  26   6   0        0.54       10.18      8.55 o 
   1   7   0       80.83       73.23      9.89 o 
   2   7   0      480.07      515.21     20.82 o 
   3   7   0        2.96        7.97      7.28 o 
   4   7   0      104.07       99.33     10.98 o 
   5   7   0       23.07       21.19      6.40 o 
   6   7   0       33.57       30.56      7.78 o 
   7   7   0        0.55        9.78      6.38 o 
   8   7   0       13.55       13.58      6.90 o 
   9   7   0      195.88      200.26     17.94 o 
  10   7   0      287.68      288.97     18.53 o 
  11   7   0       86.82       81.52     12.76 o 
  12   7   0       41.51       50.25      9.81 o 
  13   7   0      125.11      122.39     20.11 o 
  14   7   0      174.42      156.92     18.31 o 
  15   7   0        0.79        6.45      5.41 o 
  16   7   0       21.96       38.78     13.90 o 
  17   7   0        1.27       15.28      9.66 o 
  18   7   0      124.64      134.08     22.80 o 
  19   7   0        5.12       11.13      7.95 o 
  20   7   0        0.72        5.96      9.59 o 
  21   7   0        1.35       14.62     10.23 o 
  22   7   0        1.75        7.11      7.31 o 
  23   7   0        3.65       16.35     10.34 o 
  24   7   0        1.23       21.79      9.42 o 
  25   7   0        5.87       11.20      7.52 o 
   0   8   0      683.87      692.27     69.07 o 
   1   8   0        4.49       15.93      7.41 o 
   2   8   0       39.78       41.88      9.21 o 
   3   8   0       27.03       34.13      8.77 o 
   4   8   0       36.37       35.42      8.22 o 
   5   8   0        3.27       11.77      7.31 o 
   6   8   0       12.29       13.86      7.13 o 
   7   8   0        0.40       11.64      8.10 o 
   8   8   0       70.20      132.00     33.75 o 
   9   8   0      186.82      176.65     14.85 o 
  10   8   0       72.66       54.01     10.29 o 
  11   8   0      116.05       92.57     20.45 o 
  12   8   0       19.24       29.79      7.96 o 
  13   8   0       23.10       24.84      9.42 o 
  14   8   0       33.93       40.75     11.71 o 
  15   8   0       18.41       25.27     11.83 o 
  16   8   0       10.35       29.03     11.53 o 
  17   8   0        1.76       16.89      8.18 o 
  18   8   0       40.71       39.69     15.75 o 
  19   8   0       41.44       37.83      9.58 o 
  20   8   0       77.24       69.40     17.79 o 
  21   8   0       48.50       39.46     11.13 o 
  22   8   0        0.33       16.78      8.92 o 
  23   8   0        4.50        8.32      7.15 o 
   1   9   0       91.52       87.35     12.60 o 
   2   9   0      404.08      407.29     29.99 o 
   3   9   0      525.81      534.71     23.75 o 
   4   9   0      357.90      306.81     32.46 o 
   5   9   0        0.01        1.17      7.15 o 
   6   9   0       21.79       17.56      8.68 o 
   7   9   0      317.80      274.10     15.55 o 
   8   9   0      130.17      118.07     13.75 o 
   9   9   0      237.87      239.56     17.43 o 
  10   9   0       58.72       67.76     10.84 o 
  11   9   0        4.52       12.60      6.59 o 
  12   9   0        5.13        5.33      8.78 o 
  13   9   0       13.22       24.16      9.48 o 
  14   9   0       41.00       30.72     10.01 o 
  15   9   0       12.00       23.77      8.84 o 
  16   9   0        0.29        9.92      7.77 o 
  17   9   0        3.92        9.67      6.92 o 
  18   9   0        9.96       19.62     10.79 o 
  19   9   0       19.42       28.23     12.64 o 
  20   9   0        0.33        7.73     10.36 o 
  21   9   0       26.14       30.96     14.34 o 
   0  10   0       24.99       46.39     16.54 o 
   1  10   0      106.30      124.27     15.03 o 
   2  10   0       50.95       71.91     12.13 o 
   3  10   0      103.14      103.24     14.29 o 
   4  10   0       86.30      101.82     16.06 o 
   5  10   0       27.55       19.91      8.79 o 
   6  10   0        0.02       12.18      6.71 o 
   7  10   0       38.45       43.60     10.77 o 
   8  10   0      218.43      211.21     17.74 o 
   9  10   0       53.24       39.88     11.32 o 
  10  10   0        0.94       12.44      8.97 o 
  11  10   0       22.43       30.15     11.21 o 
  12  10   0       20.52       36.66     14.61 o 
  13  10   0       16.26       20.86      8.49 o 
  14  10   0        1.68       15.21      7.83 o 
  15  10   0       18.43       13.21      7.13 o 
  16  10   0        4.35       16.24      7.83 o 
  17  10   0       17.25       15.13     10.42 o 
  18  10   0       50.88       67.34     21.15 o 
   1  11   0       55.66       59.64     12.65 o 
   2  11   0        2.03       10.32      8.84 o 
   3  11   0      130.57      187.82     18.99 o 
   4  11   0      130.65      141.47     16.00 o 
   5  11   0       22.29       18.75      8.62 o 
   6  11   0       66.80       53.86     11.71 o 
   7  11   0        1.01        7.29      6.92 o 
   8  11   0        7.60       14.05      6.97 o 
   9  11   0        8.67        9.57      8.30 o 
  10  11   0        9.65        3.79      7.89 o 
  11  11   0       26.38       13.42     10.59 o 
  12  11   0       12.55       12.50      6.13 o 
  13  11   0        0.74        7.63      6.52 o 
  14  11   0        9.24       20.38     11.80 o 
   0  12   0       17.64       32.72     19.02 o 
   1  12   0        3.04        3.76      9.29 o 
   2  12   0        0.15       12.75     10.64 o 
   3  12   0        2.38       21.94     12.07 o 
   4  12   0        0.41       10.74     11.55 o 
   5  12   0        3.24       15.42      9.02 o 
   6  12   0       17.93       13.37     11.44 o 
   7  12   0        1.42        9.00      8.64 o 
   8  12   0       15.60       13.96     10.25 o 
 -30   1   1       16.42       14.01      9.82 o 
 -29   1   1       15.38        6.26      9.00 o 
 -28   1   1        2.04        2.69      9.01 o 
 -27   1   1       14.25        9.04      9.53 o 
 -26   1   1       65.82       52.54     12.68 o 
 -25   1   1      126.18      135.48     15.98 o 
 -24   1   1       62.38       56.14     11.26 o 
 -23   1   1       58.14       64.73     10.63 o 
 -22   1   1      133.08      124.55     15.34 o 
 -21   1   1        0.54       11.19      6.23 o 
 -20   1   1      116.04      105.81     16.02 o 
 -19   1   1       67.31       75.45     13.85 o 
 -18   1   1       22.81       26.06      8.49 o 
 -17   1   1       57.60       55.01     10.27 o 
 -16   1   1       19.47       26.93      8.18 o 
 -15   1   1      116.27      117.57     11.24 o 
 -14   1   1      132.00      173.88      8.91 o 
 -13   1   1      409.69      409.47     13.08 o 
 -12   1   1     2811.53     3046.94     55.41 o 
 -11   1   1     1983.86     2088.30     22.51 o 
 -10   1   1      584.64      503.62     13.25 o 
  -9   1   1      265.31      225.61     10.88 o 
  -8   1   1     7114.98     7338.77    113.43 o 
  -7   1   1     1319.29     1252.25     20.70 o 
  -6   1   1     8354.86     8899.78     94.05 o 
  -5   1   1      179.44      221.72      6.93 o 
  -4   1   1     2876.57     3017.19     44.23 o 
  -3   1   1      248.32      236.54      6.64 o 
  -2   1   1     1846.38     1804.51     34.44 o 
  -1   1   1     1099.88     1164.85     22.35 o 
   0   1   1    11049.13    10732.21     80.95 o 
   1   1   1       65.41       60.76      3.90 o 
   3   1   1     5179.60     5062.88     92.19 o 
   4   1   1     4598.38     4997.43     66.30 o 
   5   1   1        9.13       12.88      2.67 o 
   6   1   1      139.34      132.38      7.14 o 
   7   1   1     2137.82     2086.17     21.63 o 
   8   1   1      740.12      793.06     16.13 o 
   9   1   1     1022.63     1049.52     18.73 o 
  10   1   1        4.09        2.95      2.46 o 
  11   1   1       51.58       31.67      5.98 o 
  12   1   1      400.57      446.06     17.29 o 
  13   1   1      911.66      989.75     24.20 o 
  14   1   1      175.42      260.58     32.23 o 
  15   1   1      903.32      838.32     26.01 o 
  16   1   1        7.12        8.18      4.92 o 
  17   1   1      188.65      173.21     13.13 o 
  18   1   1      243.30      270.42     19.57 o 
  19   1   1      408.76      391.36     26.52 o 
  20   1   1      524.53      445.16     23.39 o 
  21   1   1       70.81       59.02     13.48 o 
  22   1   1      341.54      408.54     21.85 o 
  23   1   1      330.35      291.08     16.34 o 
  24   1   1       24.95       29.92      9.51 o 
  25   1   1        0.85        7.89      5.63 o 
  26   1   1       42.36       44.21     12.28 o 
  27   1   1       38.01       22.96     10.29 o 
  28   1   1        0.30       15.01      8.61 o 
  29   1   1       15.40       36.50     15.09 o 
  30   1   1       24.76       31.23     13.54 o 
 -30   2   1        1.22       11.84     11.09 o 
 -29   2   1       34.14       50.51     17.65 o 
 -28   2   1       11.50       23.67     11.20 o 
 -27   2   1        0.42       18.61     14.43 o 
 -26   2   1       11.27        9.87     10.12 o 
 -25   2   1        4.56       18.62     11.86 o 
 -24   2   1      208.40      184.14     17.30 o 
 -23   2   1       10.69        7.13      7.03 o 
 -22   2   1       26.22       22.77      8.82 o 
 -21   2   1        3.95       10.79      6.56 o 
 -20   2   1       28.54       21.70      8.85 o 
 -19   2   1       28.24       45.85     10.56 o 
 -18   2   1       39.05       56.44     10.06 o 
 -17   2   1       73.07       74.85     13.41 o 
 -16   2   1        3.11       10.44      5.00 o 
 -15   2   1       77.70      101.53      9.77 o 
 -14   2   1       14.43       27.05      6.49 o 
 -13   2   1       91.71       84.08      9.21 o 
 -12   2   1      382.53      422.20     12.77 o 
 -11   2   1       69.81       93.86      6.93 o 
 -10   2   1      931.86     1006.69     23.10 o 
  -9   2   1     1083.47     1139.76     24.01 o 
  -8   2   1     7214.75     7094.23     83.05 o 
  -7   2   1     9846.03    10198.79    155.98 o 
  -6   2   1        3.53        6.33      2.37 o 
  -5   2   1    17699.23    18636.27    339.07 o 
  -4   2   1    25910.51    25433.07     99.76 o 
  -2   2   1       11.11        7.70      3.90 o 
  -1   2   1      706.74      720.13     12.85 o 
   0   2   1        6.85       13.26      2.55 o 
   1   2   1      205.68      214.57      8.73 o 
   2   2   1      618.38      508.02     12.52 o 
   3   2   1     2741.95     2628.07     49.18 o 
   4   2   1     2049.68     2151.04     26.30 o 
   5   2   1       97.88      111.09      6.51 o 
   6   2   1     4628.33     5162.89     57.88 o 
   7   2   1     2766.17     2789.21     33.71 o 
   8   2   1     4244.29     4335.44     68.08 o 
   9   2   1       87.45       87.67      5.54 o 
  10   2   1       30.95       48.65      7.69 o 
  11   2   1     3864.32     3886.95     89.66 o 
  12   2   1       12.55       16.13      4.06 o 
  13   2   1      296.32      235.57     10.93 o 
  14   2   1      354.71      349.57     14.35 o 
  15   2   1       39.43       45.96      9.30 o 
  16   2   1      353.69      387.56     15.96 o 
  17   2   1      398.06      414.32     18.06 o 
  18   2   1        9.99       12.99      5.68 o 
  19   2   1      413.20      438.41     28.92 o 
  20   2   1      158.67      161.81     14.92 o 
  21   2   1       22.13       25.68      7.43 o 
  22   2   1      911.28      858.22     37.62 o 
  23   2   1        6.13        8.61      9.83 o 
  24   2   1       14.04       16.38      7.41 o 
  25   2   1        9.17       17.01      7.21 o 
  26   2   1       25.67       24.26      8.63 o 
  27   2   1        0.37        7.69      4.91 o 
  28   2   1       36.73       14.57     10.71 o 
  29   2   1        0.55       14.96     13.83 o 
 -29   3   1        0.05       16.31     13.46 o 
 -28   3   1       13.33       13.97     10.96 o 
 -27   3   1        0.30       14.65     13.35 o 
 -26   3   1       14.46       18.86     11.06 o 
 -25   3   1       15.69       15.30     10.86 o 
 -24   3   1       38.98       55.70     16.52 o 
 -23   3   1        8.18       13.16      7.80 o 
 -22   3   1       36.07       26.51     10.14 o 
 -21   3   1       10.11       16.85      6.07 o 
 -20   3   1      500.51      496.95     23.42 o 
 -19   3   1        0.01       14.76      6.24 o 
 -18   3   1       29.00       30.34      8.44 o 
 -17   3   1        4.01        7.68      5.62 o 
 -16   3   1        2.12        6.65      4.52 o 
 -15   3   1       12.60       21.22      6.70 o 
 -14   3   1       87.27       81.55     11.19 o 
 -13   3   1       34.86       34.84      6.63 o 
 -12   3   1      164.28      140.33      8.59 o 
 -11   3   1      877.43      940.46     23.46 o 
 -10   3   1      717.48      764.25     19.69 o 
  -9   3   1      501.00      610.65     15.84 o 
  -8   3   1      422.90      472.85     45.07 o 
  -7   3   1       48.30       62.68      4.85 o 
  -6   3   1      187.50      262.58      8.14 o 
  -5   3   1     1413.49     1339.09     24.47 o 
  -4   3   1     1690.60     1597.60     16.17 o 
  -3   3   1     1341.91     1397.01     25.98 o 
  -2   3   1     1400.84     1530.12    108.13 o 
  -1   3   1     1210.80     1128.40     22.79 o 
   0   3   1     1102.71     1105.40     21.49 o 
   1   3   1     4150.13     3991.07     35.68 o 
   2   3   1      379.12      399.07     11.41 o 
   3   3   1     1420.57     1397.19     27.71 o 
   4   3   1     2884.30     2834.37     29.07 o 
   5   3   1      655.56      753.86     18.49 o 
   6   3   1       28.10       18.86      4.59 o 
   7   3   1       55.12       52.55      6.35 o 
   8   3   1      339.65      453.42     13.26 o 
   9   3   1     1053.35     1127.17     17.59 o 
  10   3   1     1194.64     1135.19     24.44 o 
  11   3   1      460.33      484.28     14.20 o 
  12   3   1      235.84      265.52     11.85 o 
  13   3   1      251.00      275.40     15.40 o 
  14   3   1       74.18       89.55     10.77 o 
  15   3   1       30.77       33.10      7.00 o 
  16   3   1       33.92       37.50      8.57 o 
  17   3   1       46.89       45.07      9.67 o 
  18   3   1      134.78      136.32     13.51 o 
  19   3   1       20.72       22.04      5.87 o 
  20   3   1       24.30       20.82      6.72 o 
  21   3   1       25.41       26.60      8.18 o 
  22   3   1       51.13       47.97     11.39 o 
  23   3   1        0.18       10.90      6.30 o 
  24   3   1        1.72       10.54      5.31 o 
  25   3   1      119.56       77.33     19.78 o 
  26   3   1        9.73       13.37     11.10 o 
  27   3   1       36.90       30.52     14.61 o 
  28   3   1        0.01       15.53     12.15 o 
  29   3   1        0.09       13.26     13.35 o 
 -28   4   1       28.02       20.34     11.76 o 
 -27   4   1        0.45        8.63     11.19 o 
 -26   4   1        0.00        4.78     11.07 o 
 -25   4   1       41.72       58.70     15.23 o 
 -24   4   1      124.27      147.26     19.06 o 
 -23   4   1       36.47       34.09     11.89 o 
 -22   4   1        1.25        6.50      9.96 o 
 -21   4   1       33.59       30.41     10.26 o 
 -20   4   1      151.93      173.66     16.15 o 
 -19   4   1      393.08      420.68     14.44 o 
 -18   4   1      385.86      385.48     19.08 o 
 -17   4   1      320.42      338.60     13.40 o 
 -16   4   1      131.55      159.40     14.26 o 
 -15   4   1        3.33        8.70      4.81 o 
 -14   4   1      146.78      150.91      8.60 o 
 -13   4   1      328.15      373.52     10.72 o 
 -12   4   1     1801.91     1910.50     39.43 o 
 -11   4   1      131.79      132.14      9.12 o 
 -10   4   1       10.73        6.10      3.60 o 
  -9   4   1      525.74      553.26     17.16 o 
  -8   4   1     1713.88     1946.05     54.52 o 
  -7   4   1        2.26        1.00      4.18 o 
  -6   4   1     9154.50    10373.04    125.33 o 
  -5   4   1      153.85      141.00      7.82 o 
  -4   4   1      205.33      173.32     10.60 o 
  -3   4   1     6905.32     7276.61     82.40 o 
  -2   4   1     2528.79     2605.66     43.99 o 
  -1   4   1     3882.70     3548.05     46.84 o 
   0   4   1      599.21      482.48     14.11 o 
   1   4   1      143.31      171.70      8.79 o 
   2   4   1      923.20     1118.19     26.47 o 
   3   4   1     2635.02     2556.43     26.54 o 
   4   4   1      553.85      575.25     20.05 o 
   5   4   1      118.88       94.89      7.94 o 
   6   4   1     2446.52     2487.38     49.18 o 
   7   4   1      215.83      252.13     10.29 o 
   8   4   1       11.05        7.45      4.59 o 
   9   4   1        7.90       14.29      6.34 o 
  10   4   1       11.57       31.24     14.55 o 
  11   4   1      594.60      595.32     23.54 o 
  12   4   1     1267.61     1186.65     35.11 o 
  13   4   1      117.11      106.46     13.40 o 
  14   4   1      167.39      180.11     15.64 o 
  15   4   1       68.26       69.07     12.18 o 
  16   4   1      123.72       93.72     14.09 o 
  17   4   1       73.37       72.44     13.53 o 
  18   4   1        0.81        5.93      3.63 o 
  19   4   1       35.50       35.42      9.88 o 
  20   4   1        2.41        9.31      3.40 o 
  21   4   1        3.32       12.93      4.58 o 
  22   4   1      126.24      100.25     16.40 o 
  23   4   1        1.49       11.17      6.54 o 
  24   4   1       21.98       31.35     12.71 o 
  25   4   1        5.61       17.47      8.31 o 
  26   4   1       11.95       20.10      9.32 o 
  27   4   1       41.64       39.21     17.69 o 
  28   4   1       43.96       61.75     16.24 o 
 -28   5   1       18.07       19.38     10.91 o 
 -27   5   1        0.83       11.70      8.61 o 
 -26   5   1       27.10       19.59     11.48 o 
 -25   5   1       41.52       32.89     11.99 o 
 -24   5   1        7.45       25.62      9.10 o 
 -23   5   1        0.29       13.09      9.51 o 
 -22   5   1        0.06       13.52      9.39 o 
 -21   5   1       13.96       19.18     10.43 o 
 -20   5   1        0.40       16.88     10.70 o 
 -19   5   1        0.25        9.83      8.23 o 
 -18   5   1      477.41      466.26     19.98 o 
 -17   5   1       22.71       19.76      7.45 o 
 -16   5   1      207.02      211.98     11.33 o 
 -15   5   1      742.59      721.80     29.13 o 
 -14   5   1       94.13      107.37     12.47 o 
 -13   5   1      258.85      232.37     14.38 o 
 -12   5   1      903.61      954.95     33.16 o 
 -11   5   1      138.80      118.59     13.43 o 
 -10   5   1       10.69        7.74      5.03 o 
  -9   5   1      507.19      560.78     28.44 o 
  -8   5   1       41.93       51.62      7.77 o 
  -7   5   1      159.93      160.38     10.67 o 
  -6   5   1       68.78       50.93      7.85 o 
  -5   5   1      441.31      484.55     38.82 o 
  -4   5   1      378.42      413.19     14.97 o 
  -3   5   1      150.64      252.65     46.25 o 
  -2   5   1      153.58      177.93     13.23 o 
  -1   5   1      136.09      205.41     36.38 o 
   0   5   1      675.25     1010.28     93.26 o 
   1   5   1     1775.65     1946.32     52.60 o 
   2   5   1      633.81      782.16     67.56 o 
   3   5   1      336.53      586.35     23.28 o 
   4   5   1     4297.44     4458.72     61.75 o 
   5   5   1     2827.25     2877.23     59.32 o 
   6   5   1      122.55      100.19     11.36 o 
   7   5   1        6.58       11.94      7.36 o 
   8   5   1        1.24       16.31      7.97 o 
   9   5   1      148.49      146.01     10.20 o 
  10   5   1      367.43      405.99     17.72 o 
  11   5   1       79.67       77.33      9.47 o 
  12   5   1      165.50      153.30     14.90 o 
  13   5   1       14.41       29.37      8.80 o 
  14   5   1        4.29        2.54      6.28 o 
  15   5   1      279.79      285.20     19.91 o 
  16   5   1       25.54       36.47      8.57 o 
  17   5   1       40.95       42.89      8.95 o 
  18   5   1       45.72       42.83      9.11 o 
  19   5   1        2.86        2.34      4.78 o 
  20   5   1       53.94       40.21     12.07 o 
  21   5   1        0.03        9.34      4.95 o 
  22   5   1       21.04       25.22      9.86 o 
  23   5   1        0.27       10.33      8.66 o 
  24   5   1        4.12       10.89      9.09 o 
  25   5   1       58.68       66.19     16.71 o 
  26   5   1        3.49        8.70      9.15 o 
  27   5   1        5.85       13.10     13.73 o 
 -26   6   1       23.82       21.46      9.75 o 
 -25   6   1        3.58        6.04      6.35 o 
 -24   6   1        6.82       18.54     12.11 o 
 -23   6   1        5.66       15.07      8.11 o 
 -22   6   1       10.78       13.42     10.32 o 
 -21   6   1        5.59       10.81      8.44 o 
 -20   6   1       22.03       18.04      8.71 o 
 -19   6   1        7.43       14.18     10.58 o 
 -18   6   1        1.24       11.24     10.03 o 
 -17   6   1        2.32        9.42      5.96 o 
 -16   6   1        5.95       10.02      7.37 o 
 -15   6   1      254.71      259.42     15.82 o 
 -14   6   1      472.65      385.62     15.21 o 
 -13   6   1       23.17       21.31      8.40 o 
 -12   6   1      116.65      117.54     18.45 o 
 -11   6   1      699.76      712.95     41.11 o 
 -10   6   1       58.53       63.63     14.45 o 
  -9   6   1      327.34      297.10     16.14 o 
  -8   6   1       43.41       32.22      6.28 o 
  -7   6   1        9.27       17.08      6.07 o 
  -6   6   1      147.75      150.76     12.21 o 
  -5   6   1      199.72      212.69     11.49 o 
  -4   6   1       16.57       44.55     18.17 o 
  -3   6   1      622.15      627.63     17.22 o 
  -2   6   1       60.37       62.04     11.16 o 
  -1   6   1      372.27      308.64     17.74 o 
   0   6   1       47.38       75.81     15.30 o 
   1   6   1       29.73       33.05      6.34 o 
   2   6   1      891.84      884.18     31.85 o 
   3   6   1      165.70      195.79     35.12 o 
   4   6   1      601.61      565.84     20.88 o 
   5   6   1      197.10      207.16     28.06 o 
   6   6   1      410.62      403.86     13.24 o 
   7   6   1       66.20       57.79      7.63 o 
   8   6   1      380.23      336.18     12.93 o 
   9   6   1      323.04      351.60     17.68 o 
  10   6   1      223.40      223.27     14.29 o 
  11   6   1       54.64       55.11      9.50 o 
  12   6   1      121.00      148.25     19.00 o 
  13   6   1       33.53       27.77      8.31 o 
  14   6   1      183.01      187.26     15.07 o 
  15   6   1       21.20       16.86      7.08 o 
  16   6   1       54.01       39.32      8.81 o 
  17   6   1       14.14       12.28      5.25 o 
  18   6   1        3.75       14.58      6.99 o 
  19   6   1        2.97        7.97      4.39 o 
  20   6   1      162.89      158.78     26.24 o 
  21   6   1        9.56       17.41     10.68 o 
  22   6   1       12.47       21.19      8.00 o 
  23   6   1        6.71        3.28      9.58 o 
  24   6   1        0.51        3.29      9.44 o 
  25   6   1       42.07       58.28     16.77 o 
  26   6   1        0.01        5.83      8.08 o 
 -25   7   1        1.76       14.42     11.59 o 
 -24   7   1        5.33       11.74     10.58 o 
 -23   7   1        0.16       11.34      8.78 o 
 -22   7   1       18.32       11.99      9.44 o 
 -21   7   1        3.22        9.35      9.58 o 
 -20   7   1       18.83       16.76      8.64 o 
 -19   7   1       11.46       20.57     10.06 o 
 -18   7   1        0.58       14.15      9.06 o 
 -17   7   1       32.60       37.40     14.14 o 
 -16   7   1      160.07      177.40     21.81 o 
 -15   7   1       94.43      101.54     19.50 o 
 -14   7   1      250.26      200.10     24.67 o 
 -13   7   1      100.17       90.58     16.91 o 
 -12   7   1        4.66        8.16      4.94 o 
 -11   7   1      421.36      405.21     15.95 o 
 -10   7   1     1405.42     1247.30     51.64 o 
  -9   7   1      295.68      323.36     16.18 o 
  -8   7   1     2121.94     1768.92     74.00 o 
  -7   7   1      466.81      461.07     27.28 o 
  -6   7   1      472.38      516.36     23.54 o 
  -5   7   1        4.87       16.89      8.14 o 
  -4   7   1      164.73      166.53     13.61 o 
  -3   7   1        4.49       12.04      6.30 o 
  -2   7   1      435.73      426.75     18.66 o 
  -1   7   1      359.47      326.61     15.36 o 
   0   7   1       58.80       32.41      8.76 o 
   1   7   1       40.76       60.25      8.56 o 
   2   7   1      176.99      161.40     13.50 o 
   3   7   1       68.49       64.64     10.33 o 
   4   7   1      155.25      154.49     11.00 o 
   5   7   1        6.78       11.44      7.30 o 
   6   7   1       54.82       42.49      8.29 o 
   7   7   1       12.93       16.66      7.96 o 
   8   7   1        1.15        8.50      6.71 o 
   9   7   1      301.71      285.71     14.42 o 
  10   7   1       58.72       49.32      8.91 o 
  11   7   1      324.32      279.67     15.98 o 
  12   7   1        8.02       15.04      5.19 o 
  13   7   1        1.15       10.09      4.47 o 
  14   7   1      446.73      410.93     17.00 o 
  15   7   1        0.04        9.00      5.49 o 
  16   7   1        0.27        9.27      8.37 o 
  17   7   1        3.93       14.20      8.21 o 
  18   7   1       28.25       18.67     10.35 o 
  19   7   1        3.94        6.73      7.54 o 
  20   7   1       61.30       65.24     14.12 o 
  21   7   1       63.80       55.59     17.31 o 
  22   7   1        3.34       15.19      8.30 o 
  23   7   1       28.67       28.95     13.40 o 
  24   7   1        9.66       16.99     10.79 o 
  25   7   1       29.67       25.94     12.05 o 
 -23   8   1        7.08        6.73      7.09 o 
 -22   8   1        8.18       10.32      9.59 o 
 -21   8   1       11.89       20.30      7.77 o 
 -20   8   1        1.11       13.40      6.24 o 
 -19   8   1        1.76        9.84      8.15 o 
 -18   8   1        7.01       17.31      7.69 o 
 -17   8   1        2.07        7.89      8.56 o 
 -16   8   1       47.08       43.52     14.10 o 
 -15   8   1       81.51       70.78     13.66 o 
 -14   8   1       66.86       52.27     11.92 o 
 -13   8   1      119.81      103.08     24.36 o 
 -12   8   1        0.07        5.11      7.30 o 
 -11   8   1       42.91       27.49      9.76 o 
 -10   8   1      175.70      192.86     20.89 o 
  -9   8   1       65.79       63.40     10.35 o 
  -8   8   1       10.33       17.16      7.30 o 
  -7   8   1      163.74      155.01     16.26 o 
  -6   8   1       93.02       89.64     11.08 o 
  -5   8   1       27.61       37.59      9.02 o 
  -4   8   1      147.75      148.43     11.43 o 
  -3   8   1      372.65      391.99     18.23 o 
  -2   8   1      212.18      208.02     13.39 o 
  -1   8   1       14.71        9.79      8.10 o 
   0   8   1      201.30      193.36     14.23 o 
   1   8   1       54.41       44.77      9.64 o 
   2   8   1        3.35       14.37      6.61 o 
   3   8   1       42.38       37.20      9.54 o 
   4   8   1        4.79       11.24      6.60 o 
   5   8   1      276.19      255.85     15.09 o 
   6   8   1        3.36        8.13      6.55 o 
   7   8   1        0.27       12.24      7.19 o 
   8   8   1       16.47       13.50      6.96 o 
   9   8   1      167.62      155.27     12.85 o 
  10   8   1        0.53        8.32      5.86 o 
  11   8   1        0.72       10.39      6.62 o 
  12   8   1      153.28      140.01     14.16 o 
  13   8   1        0.03        7.74      6.11 o 
  14   8   1      206.10      264.34     17.55 o 
  15   8   1       24.56       19.31      6.52 o 
  16   8   1       13.10       16.07      6.86 o 
  17   8   1        0.72        9.81      9.93 o 
  18   8   1       16.78       18.86      8.96 o 
  19   8   1       32.55       31.31      9.20 o 
  20   8   1       44.38       23.40      9.06 o 
  21   8   1       79.56       93.13     20.94 o 
  22   8   1        3.38        4.28     10.59 o 
  23   8   1       14.92       32.61     11.02 o 
 -21   9   1       24.03       45.38     15.48 o 
 -20   9   1        1.89       11.30      7.14 o 
 -19   9   1        0.11        4.92     10.04 o 
 -18   9   1        4.78        9.25      9.80 o 
 -17   9   1       17.53       31.53     14.80 o 
 -16   9   1       25.44       50.40     14.85 o 
 -15   9   1        0.30        4.79      6.81 o 
 -14   9   1       43.05       62.92     17.75 o 
 -13   9   1       13.74        9.61      6.57 o 
 -12   9   1        2.07       10.72      8.63 o 
 -11   9   1       60.63       60.76     17.23 o 
 -10   9   1       59.67       44.43     13.78 o 
  -9   9   1        3.26        9.94      7.32 o 
  -8   9   1       65.63       49.39      9.48 o 
  -7   9   1      163.52      160.97     13.30 o 
  -6   9   1       10.69       19.80      6.60 o 
  -5   9   1        7.79        8.87      6.70 o 
  -4   9   1      173.83      167.02     15.69 o 
  -3   9   1       51.51       53.23      9.94 o 
  -2   9   1       42.44       33.81      9.16 o 
  -1   9   1       54.56       49.35      9.73 o 
   0   9   1       93.33      102.06     11.23 o 
   1   9   1       34.64       30.49      8.69 o 
   2   9   1       50.33       53.87     11.13 o 
   3   9   1       13.99       13.66      7.70 o 
   4   9   1        9.60       12.68      7.07 o 
   5   9   1        4.45       14.83      6.68 o 
   6   9   1        9.67       25.45      8.49 o 
   7   9   1       19.53       26.18      9.11 o 
   8   9   1       46.23       62.61     12.22 o 
   9   9   1      324.81      310.18     16.47 o 
  10   9   1       23.92       13.83      5.94 o 
  11   9   1       17.38       13.42      5.90 o 
  12   9   1      199.05      227.23     15.03 o 
  13   9   1       49.31       32.67     11.25 o 
  14   9   1        0.85       10.22      6.01 o 
  15   9   1       12.73       20.41      8.20 o 
  16   9   1       10.56       17.51      9.12 o 
  17   9   1        1.53       14.50      7.18 o 
  18   9   1        2.99       17.67     11.53 o 
  19   9   1       10.21       21.72     12.14 o 
  20   9   1        0.76        9.35      9.85 o 
 -18  10   1       18.77       14.42     12.89 o 
 -17  10   1       35.64       34.55     11.91 o 
 -16  10   1       12.20       14.62      6.85 o 
 -15  10   1       26.48       29.29      9.16 o 
 -14  10   1       25.48       22.10      9.71 o 
 -13  10   1       69.64       77.43     18.17 o 
 -12  10   1        3.93        3.13      8.60 o 
 -11  10   1        0.25       11.16      8.11 o 
 -10  10   1        3.51       22.41      7.63 o 
  -9  10   1        1.01        9.38      8.32 o 
  -8  10   1        2.73       15.53      7.11 o 
  -7  10   1       61.22       45.16      8.94 o 
  -6  10   1       22.75       29.35     10.02 o 
  -5  10   1       80.64       71.02     12.00 o 
  -4  10   1        1.56        5.39      6.44 o 
  -3  10   1      108.01      118.31     16.12 o 
  -2  10   1        5.30       10.64      7.93 o 
  -1  10   1       38.97       31.33      9.59 o 
   0  10   1       12.24       22.47     11.14 o 
   1  10   1      115.18      118.60     15.16 o 
   2  10   1        0.59       14.73     10.44 o 
   3  10   1        2.79       12.90      9.30 o 
   4  10   1       25.48       31.89     10.40 o 
   5  10   1      333.58      343.10     17.95 o 
   6  10   1        0.00       13.64      7.25 o 
   7  10   1        0.80        9.58      6.94 o 
   8  10   1       90.62       63.07     10.18 o 
   9  10   1       10.90       10.78      5.93 o 
  10  10   1        3.88       14.16      7.28 o 
  11  10   1        8.15       13.70      8.10 o 
  12  10   1        0.46        5.87      9.39 o 
  13  10   1        1.76        7.88      7.60 o 
  14  10   1       37.58       24.33      8.96 o 
  15  10   1        5.80       16.40     11.04 o 
  16  10   1       19.65       13.87      7.69 o 
  17  10   1       45.77       51.15     15.37 o 
  18  10   1       14.65       21.90     11.22 o 
 -14  11   1        1.81        6.05     11.07 o 
 -13  11   1        1.88       14.65      8.08 o 
 -12  11   1        4.99       20.65      9.07 o 
 -11  11   1        0.73       12.08      7.73 o 
 -10  11   1       27.72       33.14     10.52 o 
  -9  11   1       39.02       53.30     14.13 o 
  -8  11   1       21.87       18.23      7.25 o 
  -7  11   1        1.14        9.62      8.26 o 
  -6  11   1        3.11        5.15      7.12 o 
  -5  11   1       15.89       19.06      6.10 o 
  -4  11   1        5.31       11.91      8.30 o 
  -3  11   1        1.04       19.99     10.97 o 
  -2  11   1      151.76      131.36     16.69 o 
  -1  11   1       40.45       57.39     13.84 o 
   0  11   1       10.52        7.83      9.06 o 
   1  11   1        2.17       11.16      9.05 o 
   2  11   1       36.96       28.38     10.49 o 
   3  11   1       86.22       93.48     15.05 o 
   4  11   1       63.44       58.43     13.39 o 
   5  11   1       91.25       78.88     13.31 o 
   6  11   1       10.17       17.45      8.44 o 
   7  11   1        1.14        6.69      7.79 o 
   8  11   1        2.69        8.81      7.07 o 
   9  11   1       47.15       52.43     12.71 o 
  10  11   1       17.14       16.09      7.84 o 
  11  11   1       21.02       22.73      9.17 o 
  12  11   1        2.56       11.13      8.15 o 
  13  11   1        0.48       20.74      7.76 o 
  14  11   1        2.65       12.64     10.47 o 
  -8  12   1        0.16       17.19      9.90 o 
  -7  12   1        0.31        8.78      9.46 o 
  -6  12   1        0.11        9.29      8.06 o 
  -5  12   1        2.47       15.47     13.64 o 
  -4  12   1        0.00       10.18     11.39 o 
  -3  12   1        2.66        6.21     12.21 o 
  -2  12   1        1.13       12.32      9.68 o 
  -1  12   1        0.62       20.49      9.46 o 
   0  12   1       45.03       39.56     10.67 o 
   1  12   1       81.88       70.31     14.91 o 
   2  12   1      123.30      136.85     16.29 o 
   3  12   1        7.57       18.31     11.73 o 
   4  12   1        0.04        9.54      8.88 o 
   5  12   1       44.51       57.01     15.41 o 
   6  12   1       10.16       10.94      8.62 o 
   7  12   1        1.56       11.53      8.55 o 
   8  12   1       32.60       32.64     11.60 o 
 -30   0   2       18.91       14.63     23.19 o 
 -29   0   2       10.28       14.68     12.10 o 
 -28   0   2       28.82       38.09     22.50 o 
 -27   0   2        0.18        7.30      8.30 o 
 -26   0   2       57.89       52.11     15.71 o 
 -25   0   2        1.51       12.47     19.76 o 
 -24   0   2       53.42       52.78     14.63 o 
 -23   0   2       66.85       82.76     19.10 o 
 -22   0   2        0.44       14.25      9.17 o 
 -21   0   2       16.80       12.83      8.01 o 
 -20   0   2       40.77       42.48     13.98 o 
 -19   0   2       12.89       11.91      9.10 o 
 -18   0   2      306.06      313.63     19.76 o 
 -17   0   2      167.59      131.35     14.67 o 
 -16   0   2     1967.93     1927.75     50.60 o 
 -15   0   2        0.20        3.33      8.60 o 
 -14   0   2     5372.73     5481.57     66.68 o 
 -13   0   2      153.45      148.09     13.10 o 
 -12   0   2     5225.78     5011.21    104.09 o 
 -11   0   2       18.94       21.32      7.69 o 
 -10   0   2      428.99      361.31     16.49 o 
  -9   0   2     4855.79     5012.04     84.60 o 
  -8   0   2      507.16      400.72     15.89 o 
  -7   0   2      326.53      318.52     19.73 o 
  -6   0   2      343.94      298.96     10.31 o 
  -5   0   2     2491.66     2272.73     69.98 o 
  -4   0   2      242.81      261.61      9.21 o 
  -3   0   2     7351.71     7921.49     80.04 o 
  -2   0   2     2290.65     2188.98     40.28 o 
  -1   0   2       17.68       20.88      5.39 o 
   1   0   2     4732.32       -3.54      3.54 o 
   2   0   2       40.18       38.98      3.81 o 
   3   0   2    34029.04    35166.20     92.44 o 
   5   0   2     6263.63     6072.75     53.28 o 
   6   0   2       40.74       42.44      4.31 o 
   7   0   2      109.15      143.68      5.64 o 
   8   0   2     1001.32      956.56     20.33 o 
   9   0   2      201.95      240.77      8.58 o 
  10   0   2        4.93        7.69      2.43 o 
  11   0   2        2.01        0.53      4.29 o 
  12   0   2      389.81      312.04     19.51 o 
  13   0   2     1614.59     1573.38     38.19 o 
  14   0   2      169.64      218.12     25.84 o 
  15   0   2       24.86       11.50      5.96 o 
  16   0   2      790.34      827.24     45.14 o 
  17   0   2      348.03      307.55     27.56 o 
  18   0   2      419.10      359.66     31.61 o 
  19   0   2     1255.31     1199.37     66.50 o 
  20   0   2       86.44       69.67     20.39 o 
  21   0   2      303.46      239.66     31.11 o 
  22   0   2     1160.37     1069.61     46.33 o 
  23   0   2        6.32       12.91     10.18 o 
  24   0   2       15.93       12.55     11.46 o 
  25   0   2      173.21      132.12     27.69 o 
  26   0   2       45.16       22.12     15.87 o 
  27   0   2      209.80      241.39     32.15 o 
  28   0   2        0.66       13.50     13.68 o 
  29   0   2        6.75        2.99     12.22 o 
 -30   1   2        0.05        4.06     15.07 o 
 -29   1   2        0.54       17.90     13.75 o 
 -28   1   2       14.85        1.57      8.57 o 
 -27   1   2        0.93       15.49     10.14 o 
 -26   1   2      127.23      138.62     18.91 o 
 -25   1   2        0.24       14.75      8.48 o 
 -24   1   2       23.17       23.10      9.24 o 
 -23   1   2      106.70      108.44     11.18 o 
 -22   1   2        7.04       18.12      9.25 o 
 -21   1   2       19.89       18.86      7.78 o 
 -20   1   2       44.81       45.98      8.97 o 
 -19   1   2       60.11       71.08      9.75 o 
 -18   1   2        3.08       10.43      6.16 o 
 -17   1   2        7.99       12.87      6.31 o 
 -16   1   2       71.03       79.60      8.61 o 
 -15   1   2        8.72        9.14      5.08 o 
 -14   1   2      708.45      691.63     16.26 o 
 -13   1   2       95.04       90.51      9.43 o 
 -12   1   2       26.52       58.45     12.20 o 
 -11   1   2      853.93      830.99     20.00 o 
  -9   1   2      991.26       -0.69      2.54 o 
  -7   1   2       22.82       17.36      3.27 o 
  -6   1   2        0.68        5.74      2.15 o 
  -5   1   2     1683.21     1772.14     32.25 o 
  -4   1   2    10368.99    10420.99    220.03 o 
  -3   1   2     6213.34     6714.71    242.24 o 
  -2   1   2       75.69       71.15      3.52 o 
  -1   1   2      199.16      255.58      4.82 o 
   0   1   2     9684.57     9637.27    133.76 o 
   2   1   2       59.04       78.59      5.16 o 
   3   1   2     3456.57     3624.82     61.13 o 
   4   1   2      135.57      189.42      7.24 o 
   5   1   2     4174.96     4743.37     64.30 o 
   6   1   2     2106.54     2046.08     19.66 o 
   7   1   2       80.40       77.51      5.03 o 
   8   1   2        2.74        3.31      1.41 o 
   9   1   2      227.39      241.44      7.71 o 
  10   1   2       34.53       38.12      4.61 o 
  11   1   2      945.89      817.99     18.32 o 
  12   1   2      494.96      532.12     25.92 o 
  13   1   2      847.77      812.03     20.37 o 
  14   1   2      248.08      274.09     11.56 o 
  15   1   2       43.97       41.69      9.31 o 
  16   1   2      848.75      804.63     27.01 o 
  17   1   2      518.63      513.49     24.21 o 
  18   1   2       13.69       21.61      6.64 o 
  19   1   2       57.59       74.92     13.93 o 
  20   1   2        0.20        1.87      7.96 o 
  21   1   2       72.30       52.09     11.57 o 
  22   1   2      230.52      228.56     19.19 o 
  23   1   2       39.69       48.49     12.94 o 
  24   1   2      390.51      318.16     22.48 o 
  25   1   2       60.92       71.85     12.58 o 
  26   1   2       21.79       34.59     11.18 o 
  27   1   2        6.25        9.94     10.61 o 
  28   1   2       13.60       15.26      7.49 o 
  29   1   2        6.22       15.92     10.20 o 
 -30   2   2        6.62       13.88      9.67 o 
 -29   2   2        6.26        8.26     10.61 o 
 -28   2   2       26.35       25.88     16.87 o 
 -27   2   2        0.63       -0.12      9.23 o 
 -26   2   2        1.26       11.87     11.49 o 
 -25   2   2        2.84       15.77     12.15 o 
 -24   2   2       37.46       48.55     13.53 o 
 -23   2   2       51.72       35.53     13.38 o 
 -22   2   2       37.47       49.57     10.82 o 
 -21   2   2       64.69       63.72     11.85 o 
 -20   2   2       62.58       78.81     12.32 o 
 -19   2   2      119.66      158.22     13.96 o 
 -18   2   2        0.04       14.47      6.02 o 
 -17   2   2        1.27        7.46      4.22 o 
 -16   2   2       93.94       84.00      7.48 o 
 -14   2   2      184.39       26.64    129.84 o 
 -12   2   2        0.37        4.90      3.01 o 
 -11   2   2      528.85      548.27     13.00 o 
 -10   2   2      983.18     1105.00     16.31 o 
  -9   2   2     1631.05     1743.97     15.99 o 
  -8   2   2      529.64      536.02     12.22 o 
  -7   2   2      294.20      256.33     14.43 o 
  -6   2   2     1008.34     1117.27     28.60 o 
  -5   2   2      292.79      460.13     36.35 o 
  -4   2   2    39114.07    37203.91    166.79 o 
  -3   2   2     2142.52     1983.54     27.73 o 
  -2   2   2     5009.92     4660.82     70.51 o 
  -1   2   2      461.87      428.15      9.38 o 
   0   2   2      397.91      360.05     10.06 o 
   1   2   2      394.92      478.74     54.23 o 
   3   2   2      116.80      117.02      9.90 o 
   4   2   2      177.07       10.09      2.54 o 
   5   2   2       83.05       71.63      4.75 o 
   6   2   2      139.15      133.81      5.69 o 
   7   2   2      400.34      432.45     14.51 o 
   8   2   2       60.19       65.37      5.45 o 
   9   2   2      645.61      670.19     17.03 o 
  10   2   2       44.72       36.99      6.39 o 
  11   2   2      438.95      443.74     13.26 o 
  12   2   2      217.74      253.21      8.84 o 
  13   2   2       18.99       20.64      4.45 o 
  14   2   2     1471.14     1463.11     40.74 o 
  15   2   2       15.40       21.36      6.98 o 
  16   2   2        5.99        6.33      3.61 o 
  17   2   2       77.25       68.43     10.49 o 
  18   2   2       64.35       77.93     12.49 o 
  19   2   2      344.53      340.67     18.00 o 
  20   2   2      231.69      245.50     16.71 o 
  21   2   2        6.05        8.65      5.00 o 
  22   2   2        3.77        5.93      4.95 o 
  23   2   2      130.49      127.22     15.30 o 
  24   2   2       41.04       45.55     10.34 o 
  25   2   2        0.95       12.09      6.56 o 
  26   2   2        2.62        5.56      6.67 o 
  27   2   2       25.14       25.95      8.47 o 
  28   2   2       55.40       66.28     13.22 o 
  29   2   2        4.13       31.33     16.23 o 
 -29   3   2       28.61       24.68     14.72 o 
 -28   3   2      102.48      122.99     20.77 o 
 -27   3   2       41.88       65.27     19.55 o 
 -26   3   2        3.36       10.07     11.62 o 
 -25   3   2       44.43       43.74     14.63 o 
 -24   3   2        6.35        8.88     12.00 o 
 -23   3   2        0.00       10.25     10.89 o 
 -22   3   2      165.10      183.87     18.48 o 
 -21   3   2        5.88       14.83      7.61 o 
 -20   3   2      130.36       44.18     36.05 o 
 -19   3   2      136.46       43.17     34.76 o 
 -18   3   2       53.98       46.75     11.12 o 
 -17   3   2        0.40       10.39      5.88 o 
 -16   3   2        9.44       12.00      5.44 o 
 -15   3   2       49.51       56.92      9.42 o 
 -14   3   2      226.52      254.17     15.48 o 
 -13   3   2      280.00      265.80     13.40 o 
 -12   3   2      387.82      404.96     20.22 o 
 -11   3   2     1533.14     1456.03     79.01 o 
 -10   3   2       38.83       41.64      3.69 o 
  -9   3   2    13644.82    14661.06    143.37 o 
  -8   3   2       73.72       68.33      3.90 o 
  -7   3   2     2872.03     3179.58     69.27 o 
  -6   3   2       22.59       17.76      4.30 o 
  -5   3   2     2612.66     2706.90     88.62 o 
  -4   3   2      658.28      778.30     17.37 o 
  -3   3   2     1567.47     1443.85     19.41 o 
  -2   3   2     1213.04     1123.02     24.25 o 
  -1   3   2        1.67        4.12      3.70 o 
   0   3   2      132.09      117.01      8.30 o 
   1   3   2      332.12      327.90     11.04 o 
   2   3   2      715.54      781.28     18.45 o 
   3   3   2      649.23      659.30     17.47 o 
   4   3   2       31.40       43.73      5.03 o 
   5   3   2     2290.48     2450.93     23.87 o 
   6   3   2      385.18      374.06     10.36 o 
   8   3   2     1281.98     1242.34     25.22 o 
   9   3   2      178.68      247.96     10.44 o 
  10   3   2     1822.22     2024.70     35.37 o 
  11   3   2        9.56       12.46      3.99 o 
  12   3   2      739.01      825.04     20.40 o 
  13   3   2      139.83      109.36     11.27 o 
  14   3   2       58.60       83.52     11.49 o 
  15   3   2      189.82      203.52     14.85 o 
  16   3   2      417.95      375.55     19.18 o 
  17   3   2      290.65      287.28     16.28 o 
  18   3   2      204.27      206.66     15.76 o 
  19   3   2      241.65      225.24     15.01 o 
  20   3   2       34.79       25.13      7.59 o 
  21   3   2        8.87       11.61      4.98 o 
  22   3   2       56.22       46.26      8.42 o 
  23   3   2        0.33        8.81      5.63 o 
  24   3   2       48.79       42.06     11.54 o 
  25   3   2       13.35       12.47      6.40 o 
  26   3   2       27.09       22.83      8.99 o 
  27   3   2       22.36       21.11     12.14 o 
  28   3   2        3.79        6.01     11.19 o 
 -28   4   2       21.20       30.15     14.47 o 
 -27   4   2       41.73       37.79     14.24 o 
 -26   4   2        6.28       35.02     15.84 o 
 -25   4   2       31.65       39.32     14.21 o 
 -24   4   2        0.53        9.43      6.71 o 
 -23   4   2        1.80       13.04     10.52 o 
 -22   4   2       10.85       12.74      9.50 o 
 -21   4   2        5.10       10.14     11.26 o 
 -20   4   2        1.64        9.54      8.33 o 
 -19   4   2       92.60       88.57     14.91 o 
 -18   4   2       43.68       55.24     12.08 o 
 -17   4   2       83.31       76.66     12.16 o 
 -16   4   2      174.73      178.11      9.50 o 
 -15   4   2      255.84      265.52     13.34 o 
 -14   4   2      169.12      148.93      7.20 o 
 -13   4   2      123.93      123.82      8.58 o 
 -12   4   2      105.53       95.88      7.20 o 
 -11   4   2        3.21        8.15      2.04 o 
 -10   4   2        0.19        4.04      7.17 o 
  -9   4   2     2364.01     2654.10     45.48 o 
  -8   4   2       81.98       85.29      5.38 o 
  -7   4   2      744.42      648.15     18.70 o 
  -6   4   2     4130.73     4169.98     70.87 o 
  -5   4   2      679.31      715.70     25.34 o 
  -4   4   2      678.82      635.51     18.33 o 
  -3   4   2      116.99       80.54      7.74 o 
  -2   4   2      355.42      351.46     13.45 o 
  -1   4   2        2.04        9.88      3.54 o 
   0   4   2      271.18      231.45      9.26 o 
   1   4   2      123.24      111.04      7.77 o 
   2   4   2      166.33      199.22      9.53 o 
   3   4   2      489.96      462.08     15.26 o 
   4   4   2       34.94       63.84      6.17 o 
   5   4   2       23.11       24.80      4.50 o 
   6   4   2        8.13        7.65      3.55 o 
   7   4   2        0.57        4.18      4.27 o 
   8   4   2      120.07       85.12      5.95 o 
   9   4   2      220.68      206.15      8.44 o 
  10   4   2     1543.32     1562.88     57.71 o 
  11   4   2      968.32     1000.15     30.05 o 
  12   4   2      644.53      694.77     22.21 o 
  13   4   2      603.55      593.47     22.23 o 
  14   4   2      420.17      469.03     20.70 o 
  15   4   2      601.38      563.06     25.39 o 
  16   4   2      192.14      188.94     15.44 o 
  17   4   2      302.56      280.58     16.80 o 
  18   4   2      339.54      326.62     19.23 o 
  19   4   2       19.14       20.19      7.61 o 
  20   4   2       23.01       18.15      6.82 o 
  21   4   2        0.53        5.73      8.67 o 
  22   4   2       10.84       18.16      7.25 o 
  23   4   2       21.22       20.87      7.48 o 
  24   4   2        6.26        5.08      6.13 o 
  25   4   2        5.05       13.16      8.64 o 
  26   4   2        1.11        8.99     11.45 o 
  27   4   2       12.33       17.45     14.62 o 
  28   4   2        0.63        9.62      9.68 o 
 -27   5   2       12.30       11.55      9.55 o 
 -26   5   2        4.14       12.11     10.78 o 
 -25   5   2        6.26       13.04      8.16 o 
 -24   5   2       12.05       18.45      9.68 o 
 -23   5   2       24.08       36.72     12.84 o 
 -22   5   2        0.21        8.04      7.62 o 
 -21   5   2        2.26        8.94      8.98 o 
 -20   5   2        0.23        8.82      9.99 o 
 -19   5   2        8.54       15.69     10.06 o 
 -18   5   2        3.17        6.25      8.93 o 
 -17   5   2        3.78       13.50      9.85 o 
 -16   5   2      111.92      117.11     16.90 o 
 -15   5   2      636.46      663.71     27.25 o 
 -14   5   2      126.83      121.46     11.17 o 
 -13   5   2       73.38      109.95     10.13 o 
 -12   5   2      142.62       87.40     10.11 o 
 -11   5   2        5.24        2.48      1.93 o 
 -10   5   2      731.45      838.80     27.75 o 
  -9   5   2       96.18       85.26     12.70 o 
  -8   5   2      108.83       86.07      8.80 o 
  -7   5   2      290.05      256.04     14.86 o 
  -6   5   2     1253.84     1349.14     23.37 o 
  -5   5   2        1.76        4.29      4.74 o 
  -4   5   2        1.92       19.55      5.63 o 
  -3   5   2        5.27       13.70      6.39 o 
  -2   5   2      165.87      218.88     67.02 o 
  -1   5   2      760.99      719.64     22.91 o 
   0   5   2      129.57      129.87     22.11 o 
   1   5   2      352.53      362.93     26.80 o 
   2   5   2      348.34      462.38     35.84 o 
   3   5   2       33.69      112.56     54.99 o 
   4   5   2      154.47      165.35     19.66 o 
   5   5   2      386.79      421.83     15.12 o 
   6   5   2      399.13      475.36     20.67 o 
   7   5   2      200.08      283.69     13.93 o 
   8   5   2      735.02      693.75     21.87 o 
   9   5   2      110.83      140.09      9.91 o 
  10   5   2       25.64       17.97      4.73 o 
  11   5   2      114.35      136.41      8.73 o 
  12   5   2      379.07      378.96     22.60 o 
  13   5   2     1175.19     1172.27     40.56 o 
  14   5   2      473.25      469.65     22.96 o 
  15   5   2      376.38      414.42     22.75 o 
  16   5   2     1289.15     1218.14     45.37 o 
  17   5   2       16.79       14.98      5.61 o 
  18   5   2       78.85       59.82     13.06 o 
  19   5   2       25.71       19.89      5.20 o 
  20   5   2      251.82      238.18     18.67 o 
  21   5   2       48.59       46.21     10.56 o 
  22   5   2       93.56      112.05     19.04 o 
  23   5   2        0.14        8.61      3.97 o 
  24   5   2        1.37       11.02      6.90 o 
  25   5   2        1.16        9.79      8.36 o 
  26   5   2        3.16        2.19     13.21 o 
  27   5   2        9.06       19.89     14.47 o 
 -26   6   2       15.91       18.74      9.53 o 
 -25   6   2        0.30        9.06      9.91 o 
 -24   6   2       38.81       38.86     14.32 o 
 -23   6   2        5.25       16.17      9.21 o 
 -22   6   2        9.82       15.58      9.99 o 
 -21   6   2        0.00       15.84      9.29 o 
 -20   6   2       34.47       25.33     10.49 o 
 -19   6   2       60.06       73.51     16.36 o 
 -18   6   2        4.78       10.85      9.65 o 
 -17   6   2       86.51       90.23     16.61 o 
 -16   6   2       22.73       15.80     10.41 o 
 -15   6   2        4.77       11.68      8.16 o 
 -14   6   2       97.04       93.20     15.49 o 
 -13   6   2      323.15      281.26     12.41 o 
 -12   6   2       47.54       39.95     10.38 o 
 -11   6   2      603.77      624.95     27.79 o 
 -10   6   2      114.01      132.63     16.79 o 
  -9   6   2       45.46       45.36      6.98 o 
  -8   6   2       29.83       29.24      6.84 o 
  -7   6   2      640.77      651.05     24.44 o 
  -6   6   2        0.41        9.09      5.55 o 
  -5   6   2       31.16       21.96      6.44 o 
  -4   6   2      779.34      668.24     23.94 o 
  -3   6   2        1.97       10.47      7.18 o 
  -2   6   2      101.45      107.71     10.28 o 
  -1   6   2        4.22        8.34      6.08 o 
   0   6   2       13.79       16.78      6.69 o 
   1   6   2      592.10      594.06     19.29 o 
   2   6   2        9.98      100.75     50.13 o 
   3   6   2       44.71       64.95      7.68 o 
   4   6   2      281.10      304.31     12.64 o 
   5   6   2      302.68      369.97     36.56 o 
   6   6   2      403.87      362.49     12.09 o 
   7   6   2      107.47       99.32      9.77 o 
   8   6   2       29.09       32.59      7.17 o 
   9   6   2      740.58      705.12     25.37 o 
  10   6   2      493.31      573.45     22.80 o 
  11   6   2      333.18      298.12     12.29 o 
  12   6   2       94.23       89.42     11.56 o 
  13   6   2       10.75       14.39      5.86 o 
  14   6   2       65.29       74.41      8.69 o 
  15   6   2       10.33       15.27      4.86 o 
  16   6   2      182.61      147.23     13.54 o 
  17   6   2      196.61      160.29     21.55 o 
  18   6   2       19.73       31.93      8.47 o 
  19   6   2      118.37       87.41     15.54 o 
  20   6   2        9.19       10.26      5.03 o 
  21   6   2       24.96       23.42      8.99 o 
  22   6   2       28.72       39.35     12.74 o 
  23   6   2        0.58        6.83      9.21 o 
  24   6   2        0.36        9.79      7.53 o 
  25   6   2       25.30       30.31     12.14 o 
  26   6   2        0.56        8.22      5.49 o 
 -25   7   2       18.04       18.10     10.15 o 
 -24   7   2       28.66       31.90     13.68 o 
 -23   7   2       10.51       16.35      7.76 o 
 -22   7   2        8.39       10.73      7.11 o 
 -21   7   2       27.33       22.87     10.58 o 
 -20   7   2        2.37       12.02      8.21 o 
 -19   7   2       42.04       39.63     12.22 o 
 -18   7   2       67.45       62.06     16.82 o 
 -17   7   2      179.08      198.45     24.73 o 
 -16   7   2       10.09        9.67     10.02 o 
 -15   7   2       46.05       31.33     10.01 o 
 -14   7   2       11.34       17.35      8.52 o 
 -13   7   2       48.29       47.48     14.91 o 
 -12   7   2      182.09      155.72     27.72 o 
 -11   7   2        2.54        2.90      4.69 o 
 -10   7   2      256.94      229.90     15.14 o 
  -9   7   2       40.39       45.67      8.66 o 
  -8   7   2        7.53       14.05      6.41 o 
  -7   7   2      214.45      217.15     15.69 o 
  -6   7   2        0.70        8.30      5.21 o 
  -5   7   2       36.83       35.76      8.40 o 
  -4   7   2       73.77       94.36     13.77 o 
  -3   7   2      188.96      203.08     16.89 o 
  -2   7   2      418.01      405.90     20.47 o 
  -1   7   2        0.20        8.06      8.16 o 
   0   7   2      186.49      166.49     11.60 o 
   1   7   2      146.52      162.70     11.66 o 
   2   7   2      321.42      325.04     15.18 o 
   3   7   2      205.02      195.62     13.16 o 
   4   7   2       12.99       24.05      7.33 o 
   5   7   2       12.76       30.43      8.24 o 
   6   7   2      165.59      187.59     12.52 o 
   7   7   2        7.09       17.47      6.66 o 
   8   7   2      273.32      264.84     13.29 o 
   9   7   2        1.89       17.58      7.08 o 
  10   7   2       22.93       22.88      8.00 o 
  11   7   2      173.70      163.51     12.47 o 
  12   7   2       35.54       32.73      7.05 o 
  13   7   2       47.79       53.99      8.35 o 
  14   7   2       81.01       69.25      9.97 o 
  15   7   2        0.42       10.43      5.54 o 
  16   7   2        5.42        8.99      6.39 o 
  17   7   2        8.54       14.80      5.26 o 
  18   7   2        2.54       11.06      6.47 o 
  19   7   2        0.02        9.31      7.40 o 
  20   7   2       31.74       34.47     13.46 o 
  21   7   2        0.51        6.11      9.10 o 
  22   7   2       60.80       67.72     16.22 o 
  23   7   2        8.14       19.10      8.22 o 
  24   7   2        0.14       20.06     11.03 o 
 -23   8   2       21.48       24.43     16.57 o 
 -22   8   2      278.51      281.15     24.84 o 
 -21   8   2       34.18       30.74     14.22 o 
 -20   8   2       36.99       38.68     13.85 o 
 -19   8   2       12.31       17.33      7.33 o 
 -18   8   2       60.67       52.76     15.95 o 
 -17   8   2        2.66        8.74      6.16 o 
 -16   8   2       33.59       43.41     14.25 o 
 -15   8   2       72.88       55.01     13.96 o 
 -14   8   2       40.73       41.64     14.15 o 
 -13   8   2       34.28       61.41     16.84 o 
 -12   8   2       67.12       37.89     14.93 o 
 -11   8   2       22.94       32.98     14.23 o 
 -10   8   2       26.43       32.37     12.87 o 
  -9   8   2       40.57       33.49      7.36 o 
  -8   8   2      221.98      194.26     21.69 o 
  -7   8   2       55.26       57.29     11.74 o 
  -6   8   2       73.84       70.60     13.28 o 
  -5   8   2       29.78       32.98     11.22 o 
  -4   8   2       44.59       38.83     10.95 o 
  -3   8   2       16.81       15.24      5.82 o 
  -2   8   2        6.59        9.37      7.61 o 
  -1   8   2      209.28      181.36     13.68 o 
   0   8   2       97.16      104.59     13.02 o 
   1   8   2        0.20        9.40      7.21 o 
   2   8   2        1.85       13.10      8.18 o 
   3   8   2        0.20       11.86      6.82 o 
   4   8   2        0.92        9.65      7.30 o 
   5   8   2       22.87       21.33      7.75 o 
   6   8   2       27.61       34.69      7.81 o 
   7   8   2        3.39        6.96      6.85 o 
   8   8   2        2.31       13.84      8.82 o 
   9   8   2       27.99       29.15      8.42 o 
  10   8   2       36.07       41.79      9.53 o 
  11   8   2        0.54       10.75      6.03 o 
  12   8   2       33.29       26.43      7.03 o 
  13   8   2       27.09       20.29      7.42 o 
  14   8   2       75.75       81.23     12.42 o 
  15   8   2      244.49      253.96     19.23 o 
  16   8   2      151.10      135.08     14.74 o 
  17   8   2       68.14       65.33     17.72 o 
  18   8   2       11.77       12.74      9.03 o 
  19   8   2        1.27       13.48     11.64 o 
  20   8   2        3.18       14.28     11.43 o 
  21   8   2        1.17       10.43      8.52 o 
  22   8   2       23.42       27.13      9.86 o 
 -21   9   2       22.00       34.34     13.49 o 
 -20   9   2       41.23       32.00     13.47 o 
 -19   9   2       15.41       27.19      9.27 o 
 -18   9   2       42.49       38.35     13.18 o 
 -17   9   2        7.46        9.12     10.91 o 
 -16   9   2       67.11       38.81     13.56 o 
 -15   9   2      105.49       88.97     22.63 o 
 -14   9   2      125.13      106.77     26.98 o 
 -13   9   2      107.57       91.49     24.02 o 
 -12   9   2       25.48        6.69      8.71 o 
 -11   9   2        1.28       12.98      9.32 o 
 -10   9   2        1.10       10.73      5.49 o 
  -9   9   2      109.05      124.71     27.55 o 
  -8   9   2       10.55       16.56      8.99 o 
  -7   9   2       94.36       92.55     13.86 o 
  -6   9   2       18.92       16.75      6.94 o 
  -5   9   2      425.91      433.21     21.16 o 
  -4   9   2       29.77       24.56      7.96 o 
  -3   9   2       18.46       21.93      7.80 o 
  -2   9   2       25.22       32.70     10.30 o 
  -1   9   2      431.46      476.22     25.47 o 
   0   9   2        0.02        7.18      7.84 o 
   1   9   2       37.42       32.96      9.78 o 
   2   9   2       66.68       67.39     11.03 o 
   3   9   2        3.66        6.34      7.61 o 
   4   9   2       51.82       41.81      9.70 o 
   5   9   2        6.46       12.40      7.65 o 
   6   9   2      144.29      135.62     17.99 o 
   7   9   2       88.90       79.06     12.05 o 
   8   9   2       17.77       22.51      7.80 o 
   9   9   2        6.30        9.76      6.74 o 
  10   9   2       34.60       28.36      8.26 o 
  11   9   2        2.88       11.66      6.43 o 
  12   9   2       23.78       23.52      7.37 o 
  13   9   2       11.32       26.53      8.57 o 
  14   9   2       58.82       54.48     11.37 o 
  15   9   2        6.81       18.60     11.44 o 
  16   9   2       11.54       10.79     10.86 o 
  17   9   2        3.07       14.48      5.83 o 
  18   9   2       52.05       53.29     15.17 o 
  19   9   2        2.19       15.08      9.12 o 
  20   9   2       62.34       34.16     14.35 o 
 -18  10   2       24.80       25.89     13.42 o 
 -17  10   2       14.34       11.17     11.08 o 
 -16  10   2        2.35        5.33     10.65 o 
 -15  10   2        7.70       10.02      9.10 o 
 -14  10   2        0.40        8.09      8.43 o 
 -13  10   2        8.19        5.18      9.27 o 
 -12  10   2        5.00       11.43     10.62 o 
 -11  10   2        0.21        9.15      7.94 o 
 -10  10   2       45.06       36.36     11.51 o 
  -9  10   2       62.20       75.48     18.40 o 
  -8  10   2       54.35       45.28     13.41 o 
  -7  10   2      182.79      213.66     32.78 o 
  -6  10   2        3.35       14.07      8.25 o 
  -5  10   2        1.15        5.25      6.43 o 
  -4  10   2        9.02       16.39      8.41 o 
  -3  10   2       86.84       97.14     16.26 o 
  -2  10   2        2.13       16.15      9.92 o 
  -1  10   2       25.36       30.72     10.66 o 
   0  10   2       64.82       73.43     13.06 o 
   1  10   2       68.62       85.53     16.41 o 
   2  10   2       65.90       94.99     15.03 o 
   3  10   2      138.93      157.30     16.86 o 
   4  10   2        2.05        6.99      7.73 o 
   5  10   2       10.18       16.29      7.77 o 
   6  10   2       51.01       60.49     11.36 o 
   7  10   2        9.31       12.91      7.37 o 
   8  10   2        2.72        9.64      6.78 o 
   9  10   2       18.88       21.44      8.08 o 
  10  10   2        1.04        5.59      6.67 o 
  11  10   2       21.94       17.46      7.97 o 
  12  10   2       37.77       42.51      9.27 o 
  13  10   2        6.02        8.66      8.65 o 
  14  10   2       39.22       38.84     15.09 o 
  15  10   2       99.12      109.32     25.94 o 
  16  10   2       47.85       26.34     13.31 o 
  17  10   2       30.79       17.73     12.50 o 
 -14  11   2        8.16       16.14     10.66 o 
 -13  11   2       41.27       32.00     14.81 o 
 -12  11   2       22.54       20.34      9.00 o 
 -11  11   2        6.31       15.47      8.54 o 
 -10  11   2        0.27       10.94      7.90 o 
  -9  11   2        2.13        9.26      7.12 o 
  -8  11   2        0.16        9.63      9.38 o 
  -7  11   2        0.04       12.53      8.80 o 
  -6  11   2       16.02       13.41      7.02 o 
  -5  11   2       33.08       27.81     11.04 o 
  -4  11   2       14.17        7.69      7.60 o 
  -3  11   2       13.69       13.58      8.41 o 
  -2  11   2       15.35       18.30      8.83 o 
  -1  11   2        5.51       10.81      9.44 o 
   0  11   2       14.46       24.42     10.03 o 
   1  11   2      110.81      111.55     15.53 o 
   2  11   2      144.75      146.77     18.19 o 
   3  11   2        0.68       17.74      9.68 o 
   4  11   2      141.56      146.17     19.31 o 
   5  11   2      315.98      333.16     25.49 o 
   6  11   2       19.25       16.30      7.74 o 
   7  11   2        9.84       16.16      7.87 o 
   8  11   2       40.90       25.06      8.47 o 
   9  11   2        7.97       15.93      7.74 o 
  10  11   2        6.15       12.70      8.75 o 
  11  11   2        0.16       12.59      7.89 o 
  12  11   2        0.00        6.83     13.13 o 
  13  11   2        0.28       17.85     11.29 o 
  -8  12   2        2.73       10.73      8.19 o 
  -7  12   2       12.05       21.09     10.77 o 
  -6  12   2        3.17        7.13     10.00 o 
  -5  12   2       12.83       10.67      9.78 o 
  -4  12   2       44.24       36.65     15.69 o 
  -3  12   2       22.35       23.15     12.31 o 
  -2  12   2      103.01      110.68     19.79 o 
  -1  12   2       65.96       42.40     16.33 o 
   0  12   2       66.35       70.29     14.09 o 
   1  12   2       42.95       64.56     14.63 o 
   2  12   2        1.47       19.07     12.55 o 
   3  12   2        1.24        5.60      9.47 o 
   4  12   2        0.73       14.29     10.74 o 
   5  12   2        2.64        8.34      8.43 o 
   6  12   2       40.74       31.22     10.44 o 
   7  12   2        0.20       10.07      9.79 o 
 -30   1   3        1.76       13.34     17.48 o 
 -29   1   3        0.26        7.74     12.98 o 
 -28   1   3        0.01       11.58     12.21 o 
 -27   1   3       20.72       16.64      8.42 o 
 -26   1   3        3.23        6.47      8.82 o 
 -25   1   3        0.26       26.36     12.65 o 
 -24   1   3      207.00      161.32     21.20 o 
 -23   1   3        8.79       10.78      8.64 o 
 -22   1   3      109.09      103.57     12.87 o 
 -21   1   3       77.95       83.80      9.84 o 
 -20   1   3      132.50      137.71     12.48 o 
 -19   1   3      159.32      150.76     13.36 o 
 -18   1   3       69.39       80.75     11.49 o 
 -17   1   3       62.17       54.37      8.60 o 
 -16   1   3      197.48      221.52     12.31 o 
 -15   1   3      149.74      177.12     10.63 o 
 -14   1   3       13.96       22.12      7.10 o 
 -11   1   3      108.42       80.47     47.45 o 
  -9   1   3      139.69      137.16      6.55 o 
  -8   1   3      201.14      319.11     10.78 o 
  -7   1   3      480.86      402.31     10.93 o 
  -6   1   3       15.22       15.12      2.56 o 
  -5   1   3      158.72      205.73      8.20 o 
  -2   1   3        4.65        2.50      1.44 o 
  -1   1   3      340.17      370.46      9.45 o 
   0   1   3     7147.51     7957.49    280.91 o 
   3   1   3      937.90     1118.41     65.86 o 
   4   1   3      478.71      788.67     15.68 o 
   5   1   3      140.19      114.11      7.99 o 
   6   1   3     1166.21     1394.71     21.09 o 
   7   1   3     2340.45     2196.70     24.83 o 
   8   1   3      923.84     1019.05     22.45 o 
   9   1   3     2322.09     2731.41     25.88 o 
  10   1   3     3331.26     3699.44     37.32 o 
  11   1   3      641.50      702.35     18.64 o 
  12   1   3        0.03        6.82      2.79 o 
  13   1   3     1376.29     1441.53     29.18 o 
  14   1   3      185.46      181.23     12.19 o 
  15   1   3        1.94        1.28      1.52 o 
  16   1   3      378.76      402.49     20.56 o 
  17   1   3        5.92        3.96      3.40 o 
  18   1   3      197.44      190.70     18.14 o 
  19   1   3      214.59      214.26     16.19 o 
  20   1   3       21.32       21.45     10.14 o 
  21   1   3       23.43       26.24      9.48 o 
  22   1   3        0.12        7.78      7.73 o 
  23   1   3       47.69       60.19     13.67 o 
  24   1   3        4.10       18.03      8.79 o 
  25   1   3        6.78        9.87      5.57 o 
  26   1   3       40.73       50.01     12.76 o 
  27   1   3        3.83       12.40      8.78 o 
  28   1   3       27.28       25.69     10.42 o 
  29   1   3        4.97       12.48      7.99 o 
 -29   2   3        0.27        8.19      9.79 o 
 -28   2   3        6.89        7.80      9.69 o 
 -27   2   3        9.06        9.92     10.44 o 
 -26   2   3       78.27       71.30     15.04 o 
 -25   2   3       46.16       52.46     16.00 o 
 -24   2   3       29.94       41.34     16.01 o 
 -23   2   3      361.40      358.92     20.70 o 
 -22   2   3       66.38       76.25     15.34 o 
 -21   2   3      171.79      185.53     19.49 o 
 -20   2   3      528.35      528.30     37.07 o 
 -19   2   3       17.87        9.30      9.47 o 
 -18   2   3      109.59       51.66     42.43 o 
 -17   2   3      647.16      646.10     37.46 o 
 -16   2   3      684.85      682.89     22.94 o 
 -15   2   3      128.98      145.51     11.81 o 
 -14   2   3      378.14      381.21     10.52 o 
 -13   2   3       53.36       66.61      5.57 o 
 -12   2   3       30.74       39.00      4.25 o 
 -11   2   3       57.73       56.80      4.82 o 
 -10   2   3     1697.78     1950.88     30.55 o 
  -9   2   3      602.99      711.35     20.52 o 
  -8   2   3      559.23      563.40     18.69 o 
  -7   2   3      111.96       69.64      8.15 o 
  -6   2   3     3550.86     4318.76     73.98 o 
  -5   2   3        9.82       12.79      1.79 o 
  -4   2   3      813.47      772.95     18.06 o 
  -2   2   3      604.96      442.15      9.50 o 
  -1   2   3       51.05       69.52      7.71 o 
   0   2   3      728.91      973.65     51.60 o 
   1   2   3       90.74      108.68      7.70 o 
   4   2   3     6379.97     7601.27     62.73 o 
   5   2   3     4715.90     4981.35     43.96 o 
   6   2   3     4600.85     4893.42     63.29 o 
   7   2   3       54.90       49.66      4.53 o 
   8   2   3     1719.60     2055.78     22.11 o 
   9   2   3       85.93       96.72      7.20 o 
  10   2   3      881.36      952.00     22.80 o 
  11   2   3        0.61        9.66      4.75 o 
  12   2   3      158.32      172.27     10.65 o 
  13   2   3      164.51      156.81     13.99 o 
  14   2   3      253.23      256.17      9.01 o 
  15   2   3      114.66      142.58      9.15 o 
  16   2   3      501.86      518.09     26.81 o 
  17   2   3      373.36      405.68     17.44 o 
  18   2   3      856.18      859.23     36.81 o 
  19   2   3      169.86      183.27     17.98 o 
  20   2   3        8.23        7.31      3.88 o 
  21   2   3       14.86       24.07      7.38 o 
  22   2   3       10.90       28.93     20.36 o 
  23   2   3       52.12       36.72     11.74 o 
  24   2   3       14.29        8.20      5.75 o 
  25   2   3       27.34       33.86     12.45 o 
  26   2   3       15.54       11.79      9.45 o 
  27   2   3        0.39        9.76      7.38 o 
  28   2   3        2.25       14.36      9.62 o 
 -29   3   3       17.78       17.36     13.55 o 
 -28   3   3        0.15       16.84     10.26 o 
 -27   3   3        6.65        5.15     10.64 o 
 -26   3   3        0.25        4.80     10.86 o 
 -25   3   3       22.48       32.70     12.10 o 
 -24   3   3      103.25      113.49     19.01 o 
 -23   3   3       79.91       85.38     17.60 o 
 -22   3   3        1.94        9.94     12.11 o 
 -21   3   3      123.53      110.02     15.91 o 
 -20   3   3      136.72      136.01     16.59 o 
 -19   3   3       10.61       11.21      6.79 o 
 -18   3   3       48.40       40.26      8.27 o 
 -17   3   3      454.69      487.10     22.78 o 
 -16   3   3      256.25      239.93     17.12 o 
 -15   3   3      120.51      102.37     11.11 o 
 -14   3   3      401.63      364.24     38.11 o 
 -13   3   3      111.08      118.01     11.68 o 
 -12   3   3      347.03      367.61     22.74 o 
 -11   3   3        0.53        4.91      4.82 o 
 -10   3   3      339.83      389.77     14.93 o 
  -9   3   3       67.93       91.68      9.32 o 
  -8   3   3      721.11      686.36     23.51 o 
  -7   3   3     2152.22     1731.35     91.99 o 
  -6   3   3     2231.87     2025.36     70.73 o 
  -5   3   3       77.36       80.48      4.57 o 
  -4   3   3     1517.24     1233.55     22.89 o 
  -3   3   3     2917.05     2823.86     42.73 o 
  -2   3   3       53.67       81.92      9.08 o 
  -1   3   3     2518.17     2847.52     27.77 o 
   0   3   3     4713.37     5224.10     65.92 o 
   1   3   3     4158.88     4391.91     57.53 o 
   2   3   3     2089.91     2002.24     39.55 o 
   3   3   3        1.58       14.80      4.38 o 
   4   3   3     2473.53     2559.37     47.06 o 
   7   3   3     4571.90     4685.57     47.55 o 
   8   3   3      526.92      663.92     15.48 o 
   9   3   3     1293.68     1322.64     25.95 o 
  10   3   3      197.03      211.16      7.11 o 
  11   3   3       15.96       17.77      3.95 o 
  12   3   3       42.03       27.45      3.18 o 
  13   3   3       51.90       49.68      4.34 o 
  14   3   3      104.90       97.94      8.02 o 
  15   3   3       42.69       46.60      6.79 o 
  16   3   3      226.79      216.48     13.70 o 
  17   3   3      155.49      159.71     13.30 o 
  18   3   3        9.08       10.77      5.10 o 
  19   3   3      344.63      355.74     23.39 o 
  20   3   3       28.02       25.66      7.99 o 
  21   3   3        0.00        2.74      5.17 o 
  22   3   3       19.94       19.63      7.82 o 
  23   3   3       60.42       66.69     12.45 o 
  24   3   3       20.56       24.89     10.13 o 
  25   3   3       48.49       38.43     11.66 o 
  26   3   3       20.34       20.86      9.68 o 
  27   3   3        0.43        7.06      7.72 o 
  28   3   3        2.54        2.19      7.12 o 
 -28   4   3       13.91       25.94     12.93 o 
 -27   4   3        7.43        4.12     10.44 o 
 -26   4   3       13.22       16.28     12.81 o 
 -25   4   3        7.03        6.50     10.73 o 
 -24   4   3       33.22       39.02     13.75 o 
 -23   4   3       51.04       72.08     15.21 o 
 -22   4   3       15.93       20.01     11.64 o 
 -21   4   3      363.65      351.69     20.90 o 
 -20   4   3       74.52       84.40     14.76 o 
 -19   4   3       40.53       55.46     12.23 o 
 -18   4   3      104.81       86.24     16.24 o 
 -17   4   3       72.96       72.23     13.61 o 
 -16   4   3      258.59      280.77     21.11 o 
 -15   4   3      206.44      219.16     21.14 o 
 -14   4   3       76.43       67.12     11.67 o 
 -13   4   3       19.77       42.87      8.35 o 
 -12   4   3      288.09      243.14     16.46 o 
 -11   4   3        1.54        3.19      7.36 o 
 -10   4   3       20.03       28.36     10.28 o 
  -9   4   3      207.92      211.98     13.79 o 
  -8   4   3      918.16      841.76     44.80 o 
  -7   4   3     7375.24     7171.71    103.47 o 
  -6   4   3        0.38        2.86      2.77 o 
  -5   4   3       21.71       18.86      3.63 o 
  -4   4   3     1186.06     1253.08     20.31 o 
  -3   4   3     2059.53     2424.30     41.66 o 
  -2   4   3     1191.40     1393.81     53.37 o 
  -1   4   3     1418.57     1770.88     22.55 o 
   0   4   3      477.52      617.80     20.00 o 
   1   4   3       30.82       24.60      6.86 o 
   2   4   3     1603.08     1698.87     22.84 o 
   3   4   3       16.56       35.22      8.57 o 
   4   4   3      152.52      251.43     31.57 o 
   5   4   3      380.20      332.06     11.35 o 
   6   4   3       63.42       62.74      6.49 o 
   7   4   3      594.71      708.95     12.13 o 
   8   4   3      122.20      114.43     10.19 o 
   9   4   3       38.55       66.86      8.16 o 
  10   4   3       25.04       14.14      4.15 o 
  11   4   3      329.43      282.38      8.90 o 
  12   4   3        0.81       10.08      4.34 o 
  13   4   3       40.44       44.14      5.95 o 
  14   4   3      305.58      292.20     11.37 o 
  15   4   3      296.36      286.10     11.74 o 
  16   4   3      577.22      580.36     26.12 o 
  17   4   3        0.00       14.37      6.19 o 
  18   4   3       10.90       13.54      7.48 o 
  19   4   3      125.80      128.75     14.90 o 
  20   4   3       38.13       30.09      7.29 o 
  21   4   3      114.42       83.23     15.14 o 
  22   4   3       25.81       18.77      6.93 o 
  23   4   3       29.99       29.96      8.34 o 
  24   4   3       18.40       15.46      8.87 o 
  25   4   3        0.33       11.18      9.79 o 
  26   4   3       42.59       47.85     15.00 o 
  27   4   3        3.24        9.15     16.38 o 
 -27   5   3       41.99       63.61     17.52 o 
 -26   5   3       23.48       26.81     11.74 o 
 -25   5   3        1.00        8.75      9.95 o 
 -24   5   3        1.30       12.20      8.69 o 
 -23   5   3        5.85       11.53      9.97 o 
 -22   5   3        0.98        6.99      9.92 o 
 -21   5   3       92.65       96.80     16.84 o 
 -20   5   3        8.33        7.04      9.71 o 
 -19   5   3       35.46       52.00     13.87 o 
 -18   5   3       42.15       48.04     12.94 o 
 -17   5   3        0.01        5.93      6.84 o 
 -16   5   3      102.39       97.12     19.49 o 
 -15   5   3      140.65      159.33     19.37 o 
 -14   5   3      721.39      663.91     29.75 o 
 -13   5   3      636.54      645.72     29.09 o 
 -12   5   3     1481.52     1446.04     52.86 o 
 -11   5   3      687.12      754.86     43.17 o 
 -10   5   3        0.07        3.78      6.41 o 
  -9   5   3      450.35      396.07     12.68 o 
  -8   5   3       21.34       25.48      3.64 o 
  -7   5   3        8.46        9.67      2.64 o 
  -6   5   3        3.50        9.95      5.54 o 
  -5   5   3       85.04       71.19      8.63 o 
  -4   5   3       27.15       36.26      6.62 o 
  -3   5   3        0.22        7.72      3.87 o 
  -2   5   3       42.15       53.42      7.68 o 
  -1   5   3        4.57        7.91      6.25 o 
   0   5   3      159.89      222.54     47.73 o 
   1   5   3      720.44      820.32     32.36 o 
   2   5   3      334.53      552.11     58.23 o 
   3   5   3      447.49      673.91     71.32 o 
   4   5   3      886.81     1232.87     30.03 o 
   5   5   3      747.67      912.86     87.25 o 
   6   5   3      254.79      239.76     11.46 o 
   7   5   3     2726.12     2984.76     30.90 o 
   8   5   3       16.33       23.35      5.88 o 
   9   5   3       19.00       15.91      4.91 o 
  10   5   3      204.45      231.57      9.71 o 
  11   5   3       35.31       32.25      5.71 o 
  12   5   3       69.06       43.29     24.54 o 
  13   5   3      372.74      343.41     24.33 o 
  14   5   3       20.81       23.34      5.52 o 
  15   5   3      198.48      200.66     10.14 o 
  16   5   3        1.50        8.22      4.31 o 
  17   5   3        0.80        5.16      5.63 o 
  18   5   3       68.30       49.68     10.02 o 
  19   5   3       63.62       56.76     10.82 o 
  20   5   3       34.19       30.74      8.62 o 
  21   5   3       10.90       13.06      6.94 o 
  22   5   3        5.29        4.90      5.48 o 
  23   5   3       45.61       29.64      9.36 o 
  24   5   3        4.69        6.09      5.10 o 
  25   5   3        4.68       14.98      9.81 o 
  26   5   3       55.48       90.59     20.94 o 
 -26   6   3        0.08       19.83      9.40 o 
 -25   6   3       55.19       76.12     16.63 o 
 -24   6   3        4.63       12.17      8.60 o 
 -23   6   3       13.02       11.43      6.89 o 
 -22   6   3        2.46        5.14      8.76 o 
 -21   6   3        3.41       16.90     10.00 o 
 -20   6   3        0.16       16.96     10.10 o 
 -19   6   3        1.00       13.55      9.52 o 
 -18   6   3       34.31       17.77      9.49 o 
 -17   6   3       14.56       13.87      9.46 o 
 -16   6   3       17.71       27.44     12.65 o 
 -15   6   3       14.84        8.51      7.50 o 
 -14   6   3       83.07       91.01     15.96 o 
 -13   6   3      357.27      409.79     26.04 o 
 -12   6   3      322.02      347.36     24.77 o 
 -11   6   3      541.10      502.09     31.95 o 
 -10   6   3     2041.02     2004.86     79.60 o 
  -9   6   3        6.99        9.74      5.61 o 
  -8   6   3        3.32        8.38      6.51 o 
  -7   6   3        3.48        8.86      7.03 o 
  -6   6   3      150.10      142.70     11.79 o 
  -5   6   3      136.58      146.96     12.20 o 
  -4   6   3      891.66      908.21     35.28 o 
  -3   6   3      129.72      134.30     12.74 o 
  -2   6   3       43.55       45.95      9.09 o 
  -1   6   3      108.96      128.14     13.04 o 
   0   6   3      144.59      135.38     13.04 o 
   1   6   3        1.05        8.07     10.49 o 
   2   6   3      436.24      401.24     14.22 o 
   3   6   3      170.56      292.86     44.63 o 
   4   6   3       28.08       28.13     14.11 o 
   5   6   3      492.37      508.05     19.53 o 
   6   6   3       11.89       21.19      7.88 o 
   7   6   3      159.99      179.23     10.41 o 
   8   6   3      315.10      257.95     12.31 o 
   9   6   3      249.84      278.63     12.73 o 
  10   6   3     1565.79     1626.92     48.16 o 
  11   6   3        6.15       11.31      6.40 o 
  12   6   3      272.15      281.88     13.13 o 
  13   6   3        0.58        7.04      5.39 o 
  14   6   3      316.51      334.76     15.85 o 
  15   6   3      126.71      159.06     18.88 o 
  16   6   3       39.40       40.30      9.87 o 
  17   6   3        9.41       14.91      8.25 o 
  18   6   3        7.98        9.73      5.65 o 
  19   6   3        0.21       13.53      6.44 o 
  20   6   3       18.86       32.41      8.93 o 
  21   6   3        0.57        5.91      6.35 o 
  22   6   3       41.04       37.06      9.40 o 
  23   6   3        0.67       16.24      8.95 o 
  24   6   3       11.49       17.44     11.82 o 
  25   6   3        0.08       12.10      9.71 o 
 -24   7   3        7.92       20.51     11.44 o 
 -23   7   3       24.31       29.14     11.63 o 
 -22   7   3        0.15       12.60      6.91 o 
 -21   7   3        6.84       19.86      9.94 o 
 -20   7   3       73.79       83.52     20.73 o 
 -19   7   3       48.53       43.80     14.73 o 
 -18   7   3       13.89       13.63      8.17 o 
 -17   7   3        0.76       13.68     10.54 o 
 -16   7   3      111.78      118.26     20.61 o 
 -15   7   3       21.04       45.75     13.99 o 
 -14   7   3        0.79        8.96      6.77 o 
 -13   7   3      155.38      161.26     43.63 o 
 -12   7   3        0.80       17.74     10.48 o 
 -11   7   3       45.18       32.60     11.26 o 
 -10   7   3       29.96       32.84     12.96 o 
  -9   7   3      103.73      127.98     11.16 o 
  -8   7   3     1005.81     1023.13     40.80 o 
  -7   7   3      423.63      325.58     15.47 o 
  -6   7   3       54.35       61.37     10.02 o 
  -5   7   3       67.99       41.70      9.93 o 
  -4   7   3      425.02      524.40     26.82 o 
  -3   7   3        0.00       18.71      7.76 o 
  -2   7   3      218.17      209.46     19.03 o 
  -1   7   3       81.70      105.26     15.38 o 
   0   7   3        0.04       11.87      7.69 o 
   1   7   3       47.56       39.61      9.32 o 
   2   7   3      164.49      163.47     12.45 o 
   3   7   3       24.99       35.74     10.04 o 
   4   7   3      209.87      249.52     13.55 o 
   5   7   3        9.81        8.52      5.99 o 
   6   7   3       61.55       69.36      9.21 o 
   7   7   3       58.85       81.48     10.23 o 
   8   7   3      125.64      155.06     11.73 o 
   9   7   3       66.19       91.46     10.22 o 
  10   7   3       12.20       10.81      5.79 o 
  11   7   3       29.75       33.86      6.69 o 
  12   7   3       97.02       99.82      9.71 o 
  13   7   3      139.61      103.85     10.24 o 
  14   7   3       35.34       23.22      7.41 o 
  15   7   3       32.95       44.85     10.21 o 
  16   7   3        9.49        7.88      6.69 o 
  17   7   3       30.63       14.43      6.66 o 
  18   7   3        1.45       10.53      5.54 o 
  19   7   3        2.60       12.34      6.37 o 
  20   7   3        0.04        7.67      6.79 o 
  21   7   3        5.75       17.27      8.84 o 
  22   7   3        3.24        4.26      7.72 o 
  23   7   3        0.71       13.50     12.29 o 
  24   7   3        0.60        9.21      6.22 o 
 -23   8   3        6.59       25.49     10.28 o 
 -22   8   3       11.22       22.16      8.07 o 
 -21   8   3       99.75      120.48     25.19 o 
 -20   8   3        2.58       21.31     12.18 o 
 -19   8   3        2.81       13.41      9.41 o 
 -18   8   3        1.70        8.20      8.11 o 
 -17   8   3        7.85        3.09     13.66 o 
 -16   8   3        0.14       14.13      8.39 o 
 -15   8   3       27.74       29.39     11.40 o 
 -14   8   3       12.16       11.22      9.81 o 
 -13   8   3      179.14      139.40     31.00 o 
 -12   8   3        1.40       12.54     10.14 o 
 -11   8   3       11.18       10.87     10.27 o 
 -10   8   3        3.49        6.93      6.54 o 
  -9   8   3       88.22       86.54     24.36 o 
  -8   8   3      102.03      100.32     13.40 o 
  -7   8   3      934.91      896.94     21.30 o 
  -6   8   3       54.33       58.44     11.09 o 
  -5   8   3       12.59       13.83      6.21 o 
  -4   8   3      430.81      411.27     23.39 o 
  -3   8   3       29.87       38.06      9.82 o 
  -2   8   3      231.07      254.38     19.42 o 
  -1   8   3       66.02       86.58     12.67 o 
   0   8   3       76.11       84.04     15.18 o 
   1   8   3       38.04       35.81      8.25 o 
   2   8   3      101.10       94.32     11.42 o 
   3   8   3        0.05       -0.04      5.94 o 
   4   8   3       51.88       53.98     10.07 o 
   5   8   3       69.09       51.91      8.87 o 
   6   8   3       59.64       70.45     10.48 o 
   7   8   3       71.22       54.87      9.08 o 
   8   8   3        3.13       11.00      6.39 o 
   9   8   3        0.56       17.87      7.51 o 
  10   8   3       96.31      110.73     11.48 o 
  11   8   3       20.40       19.19      7.19 o 
  12   8   3       45.11       24.89      6.03 o 
  13   8   3        4.99        8.65      4.70 o 
  14   8   3       25.43       25.47      8.74 o 
  15   8   3       35.14       44.83     10.21 o 
  16   8   3        5.44       10.01      6.69 o 
  17   8   3        4.19        9.53      6.39 o 
  18   8   3       14.91       29.60     11.63 o 
  19   8   3      104.57      118.30     21.82 o 
  20   8   3        5.04       14.69     14.00 o 
  21   8   3        8.09       21.22      9.66 o 
  22   8   3       69.87       58.70     19.89 o 
 -20   9   3       27.48       17.50      9.50 o 
 -19   9   3        0.98        6.21      8.05 o 
 -18   9   3       50.63       49.19     16.75 o 
 -17   9   3        3.07       12.24      8.74 o 
 -16   9   3       11.53       14.20      9.02 o 
 -15   9   3       14.37       18.33      9.07 o 
 -14   9   3       20.44       10.20     10.78 o 
 -13   9   3       17.04       18.87      8.97 o 
 -12   9   3       13.70       24.06     12.68 o 
 -11   9   3       17.77       31.15     11.39 o 
 -10   9   3       63.20       28.82     15.00 o 
  -9   9   3       90.36       55.32     17.96 o 
  -8   9   3      153.52      119.84     25.95 o 
  -7   9   3       10.46        9.42      5.47 o 
  -6   9   3       19.23       20.85      9.22 o 
  -5   9   3       44.05       25.04      7.93 o 
  -4   9   3      150.58      115.68     13.00 o 
  -3   9   3       29.33       46.88     11.99 o 
  -2   9   3        3.08       14.28      7.49 o 
  -1   9   3        5.49        7.43      6.41 o 
   0   9   3      180.55      190.27     21.34 o 
   1   9   3       21.93       25.56     11.21 o 
   2   9   3      167.51      166.22     18.93 o 
   3   9   3       18.83       20.40      8.20 o 
   4   9   3       28.54       36.44      9.42 o 
   5   9   3       63.14       66.77     12.47 o 
   6   9   3        8.27       11.51      6.46 o 
   7   9   3       47.55       37.28      8.92 o 
   8   9   3       76.44       88.02     12.69 o 
   9   9   3      113.56       99.47     14.01 o 
  10   9   3       15.87       26.83      8.81 o 
  11   9   3        5.50       18.72     10.03 o 
  12   9   3      117.92      140.29     12.59 o 
  13   9   3        1.25        7.23      7.17 o 
  14   9   3        3.36       11.00      7.13 o 
  15   9   3       47.01       65.55     13.46 o 
  16   9   3       18.04       27.44     12.20 o 
  17   9   3        3.88       15.26      8.89 o 
  18   9   3        3.30       12.18      9.74 o 
  19   9   3        4.78       24.06     10.86 o 
 -17  10   3        3.07       16.12      9.43 o 
 -16  10   3       48.01       37.98     13.21 o 
 -15  10   3        0.78       15.89     11.31 o 
 -14  10   3        0.02       15.24     11.17 o 
 -13  10   3       22.09       34.60     13.86 o 
 -12  10   3       34.39       30.61     10.87 o 
 -11  10   3        1.78        5.13      8.28 o 
 -10  10   3        0.31       12.35      6.52 o 
  -9  10   3        0.03        8.27      7.34 o 
  -8  10   3        0.46        4.86      6.62 o 
  -7  10   3       13.01       12.87      8.50 o 
  -6  10   3       22.40       25.83     11.53 o 
  -5  10   3      124.55      111.39     21.83 o 
  -4  10   3        0.65        9.90      8.14 o 
  -3  10   3       37.71       45.31     12.93 o 
  -2  10   3      147.43      124.44     17.24 o 
  -1  10   3       81.57       78.73     14.80 o 
   0  10   3        4.91       19.60      9.48 o 
   1  10   3       49.19       39.58     10.39 o 
   2  10   3        0.78        9.87      8.81 o 
   3  10   3      112.99       97.34     19.12 o 
   4  10   3       29.63       28.24      9.12 o 
   5  10   3       42.28       33.47     10.12 o 
   6  10   3        0.14        8.52      8.01 o 
   7  10   3        1.55       13.33      7.18 o 
   8  10   3        2.54       10.79      7.31 o 
   9  10   3       33.84       26.04      7.52 o 
  10  10   3        3.65       13.22      7.28 o 
  11  10   3       25.72       21.04      6.91 o 
  12  10   3        1.30       13.52     10.26 o 
  13  10   3        5.58       11.02      7.50 o 
  14  10   3        0.18       13.76      8.79 o 
  15  10   3       25.98       32.74     13.92 o 
  16  10   3        1.30       16.67     11.06 o 
 -13  11   3       49.48       40.82     15.18 o 
 -12  11   3        0.49       12.41     10.83 o 
 -11  11   3       38.71       39.35     15.76 o 
 -10  11   3       26.30       18.05     11.28 o 
  -9  11   3        0.27        7.54      8.13 o 
  -8  11   3        0.06       16.31      9.19 o 
  -7  11   3       11.96        6.86      7.96 o 
  -6  11   3        0.95        9.07     11.33 o 
  -5  11   3        6.96        7.44      8.99 o 
  -4  11   3       74.44       80.34     20.00 o 
  -3  11   3       58.83       50.26     17.90 o 
  -2  11   3        1.99       10.47     10.99 o 
  -1  11   3        9.80       12.97      8.34 o 
   0  11   3        1.55       16.26      9.27 o 
   1  11   3      155.34      157.11     20.18 o 
   2  11   3      262.98      264.47     33.15 o 
   3  11   3       12.99       14.23     10.45 o 
   4  11   3        5.09       17.63     10.40 o 
   5  11   3        0.03       10.60      6.05 o 
   6  11   3        6.01       14.69      7.17 o 
   7  11   3        0.23        8.42      7.37 o 
   8  11   3       17.51       20.75      8.90 o 
   9  11   3        0.24       14.23      6.57 o 
  10  11   3        2.02        5.14      7.16 o 
  11  11   3        0.66       13.87     11.62 o 
  12  11   3        0.54       13.09     10.41 o 
  -6  12   3        3.95       20.89     12.83 o 
  -5  12   3       17.49       27.55     13.83 o 
  -4  12   3       35.45       18.86     14.25 o 
  -3  12   3      121.76      151.00     26.92 o 
  -2  12   3       95.29      109.25     29.26 o 
  -1  12   3       10.15       19.01     12.16 o 
   0  12   3       17.15       20.60     16.15 o 
   1  12   3       17.43       22.43     10.99 o 
   2  12   3        2.79        7.40      9.42 o 
   3  12   3       22.65       23.78      9.96 o 
   4  12   3       77.59       58.34     16.54 o 
   5  12   3       32.53       27.23     11.23 o 
 -29   0   4        0.00        6.81     19.70 o 
 -27   0   4       17.89       23.82     16.11 o 
 -26   0   4       33.11       19.39     17.43 o 
 -25   0   4       78.54       65.71     24.03 o 
 -24   0   4      107.47      114.26     32.96 o 
 -23   0   4       14.40       14.48      9.96 o 
 -22   0   4       23.17       31.06     13.19 o 
 -21   0   4        8.97        6.63      8.98 o 
 -20   0   4       11.89       13.80      8.84 o 
 -19   0   4       15.19       21.22      8.29 o 
 -18   0   4      157.58      166.23     15.85 o 
 -17   0   4        0.88        8.23      9.43 o 
 -16   0   4       19.42       25.73      8.67 o 
 -15   0   4      391.50      460.68     26.13 o 
 -14   0   4       23.63       28.81     10.27 o 
 -13   0   4     1369.77     1716.71     44.35 o 
 -12   0   4      410.62      480.97     33.57 o 
 -11   0   4      103.04      122.00     16.59 o 
 -10   0   4       48.27      101.22     10.24 o 
  -9   0   4       20.35       69.24      8.87 o 
  -8   0   4      153.55      131.30      9.39 o 
  -7   0   4      292.64      325.61     13.91 o 
  -6   0   4      499.95      408.33     15.44 o 
  -5   0   4      289.54      286.87      9.81 o 
  -4   0   4     8153.16     8312.11     86.16 o 
  -3   0   4     3449.06     3723.27     41.82 o 
  -2   0   4      369.99      348.84     34.74 o 
  -1   0   4     3243.95     3808.18     52.35 o 
   0   0   4      298.93      318.16     44.41 o 
   1   0   4       11.88       16.42      4.97 o 
   3   0   4     1254.89     1479.45    289.74 o 
   4   0   4     3575.35     5695.17    596.93 o 
   5   0   4     2100.31     3020.66     49.34 o 
   6   0   4      625.90      802.05     39.06 o 
   7   0   4     1308.54     1160.93     18.49 o 
   8   0   4      314.72      337.91     12.50 o 
   9   0   4       17.30       16.33      5.01 o 
  10   0   4     5517.81     6973.18     66.36 o 
  11   0   4       91.21       74.97      5.19 o 
  12   0   4       61.59       68.87      9.01 o 
  13   0   4        0.07       11.29      8.19 o 
  14   0   4      202.04      248.51     19.41 o 
  15   0   4        5.98        9.07      8.14 o 
  16   0   4       98.63      110.29     20.65 o 
  17   0   4       17.88       17.45     11.89 o 
  18   0   4      441.09      478.20     45.15 o 
  19   0   4      504.85      421.77     28.52 o 
  20   0   4      492.08      521.27     25.75 o 
  21   0   4       31.63       27.99     17.50 o 
  22   0   4       67.85       81.02     28.89 o 
  23   0   4       58.29       56.48     16.47 o 
  24   0   4       16.26       13.38     14.20 o 
  25   0   4      165.06      136.02     33.07 o 
  26   0   4      131.40      145.49     34.64 o 
  27   0   4       25.58       31.69     16.80 o 
  28   0   4       17.04       22.07     16.09 o 
 -29   1   4        0.01       12.97     14.75 o 
 -28   1   4       25.75       13.99     13.42 o 
 -27   1   4       46.18       57.56     18.68 o 
 -26   1   4       28.41       44.54     20.52 o 
 -25   1   4        4.71       11.94      9.89 o 
 -24   1   4       32.72       35.14     11.63 o 
 -23   1   4       32.97       40.39     11.29 o 
 -22   1   4        2.41        8.28      8.89 o 
 -21   1   4       35.20       41.07      8.46 o 
 -20   1   4      140.52      109.98     12.58 o 
 -19   1   4        8.25       20.29      7.57 o 
 -18   1   4     1277.38     1421.12     53.76 o 
 -17   1   4      319.62      326.11     19.40 o 
 -16   1   4        0.12       16.15      6.53 o 
 -15   1   4      147.17      100.02     46.46 o 
 -14   1   4      147.60      123.60     11.46 o 
 -13   1   4       12.85       11.62      7.76 o 
 -11   1   4      256.57      161.37     33.05 o 
 -10   1   4       37.69       50.19      5.44 o 
  -9   1   4       30.03       45.07      5.59 o 
  -8   1   4      295.87      248.95     32.88 o 
  -6   1   4      579.22       -1.74      4.07 o 
  -4   1   4        3.06       17.38      2.94 o 
  -3   1   4       34.21       41.10      3.73 o 
  -2   1   4     1261.01     1328.95     80.51 o 
  -1   1   4      611.78       -0.63      2.48 o 
   1   1   4     3565.94     4675.72    497.91 o 
   2   1   4     2944.22     4217.30     71.36 o 
   3   1   4      975.57      862.71     42.26 o 
   4   1   4      462.37      719.87     41.16 o 
   5   1   4     3384.98     3491.34    133.05 o 
   6   1   4       96.41      106.82      4.01 o 
   7   1   4       22.19       34.91      4.82 o 
   8   1   4      831.39     1080.65     14.54 o 
   9   1   4        0.68        6.07      3.65 o 
  10   1   4        7.01        9.14      3.61 o 
  11   1   4        0.01        5.11      3.25 o 
  12   1   4       94.67      105.96     12.66 o 
  13   1   4      235.42      252.54      9.38 o 
  14   1   4        1.32        5.58      4.46 o 
  15   1   4       73.67       63.27      8.82 o 
  16   1   4      270.19      282.22     12.77 o 
  17   1   4       52.66       43.14      7.30 o 
  18   1   4      386.63      370.47     18.60 o 
  19   1   4      138.31      119.04     14.51 o 
  20   1   4        4.50       14.49      9.97 o 
  21   1   4       72.23       73.84     14.23 o 
  22   1   4      166.48      174.82     23.60 o 
  23   1   4        0.58       11.02      8.35 o 
  24   1   4        0.00        9.85      7.49 o 
  25   1   4        0.59        6.56      7.46 o 
  26   1   4       38.62       33.98     12.26 o 
  27   1   4        5.61        9.12     10.59 o 
  28   1   4        4.36       12.36      8.47 o 
 -29   2   4       10.33       13.09     17.90 o 
 -28   2   4        5.68       23.70     16.85 o 
 -27   2   4        5.58        4.88      9.49 o 
 -26   2   4        0.07        3.43      8.52 o 
 -25   2   4       28.77       25.99     10.32 o 
 -24   2   4       11.94       11.47      8.70 o 
 -23   2   4        8.67       12.12      9.91 o 
 -22   2   4        4.70        8.87     10.67 o 
 -21   2   4       82.19       81.61     13.95 o 
 -20   2   4       20.94       27.65     12.28 o 
 -19   2   4      664.46      665.85     46.45 o 
 -18   2   4       74.81       90.85      9.27 o 
 -17   2   4       54.72       53.56     11.00 o 
 -16   2   4      277.64      244.71     10.89 o 
 -15   2   4      311.98      296.17     17.03 o 
 -14   2   4      174.90      169.70      7.16 o 
 -13   2   4       47.46       67.58      7.88 o 
 -12   2   4      675.59      767.36     14.52 o 
 -11   2   4      584.80      699.64     12.60 o 
 -10   2   4      570.37      614.47     13.87 o 
  -9   2   4     1303.07     1561.74     27.71 o 
  -8   2   4        1.29        6.44      2.19 o 
  -7   2   4      403.08      474.97     11.72 o 
  -6   2   4      860.87      797.62     25.68 o 
  -5   2   4       23.83       23.12      8.01 o 
  -3   2   4     4024.17     4579.69     41.65 o 
  -2   2   4       16.35       33.91      5.47 o 
  -1   2   4     3570.29     3981.53     61.68 o 
   0   2   4        7.09       41.68      6.41 o 
   2   2   4     1554.06     1711.85     31.20 o 
   3   2   4      734.69      936.38     56.73 o 
   4   2   4     3571.16       -1.43      2.59 o 
   5   2   4      604.07      574.85     14.50 o 
   6   2   4      240.72      306.12      9.02 o 
   7   2   4       54.75      116.43      8.78 o 
   8   2   4      561.31      566.03     15.88 o 
   9   2   4      736.95      718.07     13.32 o 
  10   2   4      157.27      254.23     11.02 o 
  11   2   4     1192.78     1223.36     44.05 o 
  12   2   4     1229.48     1345.98     38.34 o 
  13   2   4      388.24      347.85     12.83 o 
  14   2   4        6.03       11.04      4.46 o 
  15   2   4      398.79      439.36     18.67 o 
  16   2   4       17.75       14.49      5.78 o 
  17   2   4      376.68      395.11     15.95 o 
  18   2   4      239.25      237.82     19.67 o 
  19   2   4       83.33      111.88     17.57 o 
  20   2   4       13.69       16.80      9.56 o 
  21   2   4       11.50       15.24      9.03 o 
  22   2   4       35.84       30.78     10.66 o 
  23   2   4       19.57       27.32      7.77 o 
  24   2   4       51.39       75.33     15.03 o 
  25   2   4        0.88        4.96      5.91 o 
  26   2   4        0.01       15.09      9.57 o 
  27   2   4        8.72       15.35     10.23 o 
  28   2   4        1.08       10.76     11.86 o 
 -29   3   4        0.01       16.96     14.05 o 
 -28   3   4        0.92       22.02     12.21 o 
 -27   3   4       10.56       22.31     12.84 o 
 -26   3   4       67.13       67.48     15.07 o 
 -25   3   4       39.78       49.12     14.35 o 
 -24   3   4        0.01        5.17     11.12 o 
 -23   3   4        0.65        9.45     10.70 o 
 -22   3   4       40.73       36.83     12.11 o 
 -21   3   4       38.86       32.89     14.90 o 
 -20   3   4       55.37       64.76     15.34 o 
 -19   3   4       73.54       61.53     12.39 o 
 -18   3   4        7.86       16.19      7.74 o 
 -17   3   4      524.49      526.17     27.92 o 
 -16   3   4      769.99      834.95     36.28 o 
 -15   3   4      141.61      157.61     14.89 o 
 -14   3   4      127.37      144.79     13.35 o 
 -13   3   4       42.57       59.30     10.87 o 
 -12   3   4        0.46       10.00      6.09 o 
 -11   3   4      533.00      665.64     28.95 o 
 -10   3   4     1236.00     1290.16     56.07 o 
  -9   3   4     2324.08     2512.37     65.59 o 
  -8   3   4      742.81      888.00     29.32 o 
  -7   3   4     1096.85     1486.46     30.47 o 
  -6   3   4      123.51      121.87      8.97 o 
  -5   3   4       19.87       39.77      5.65 o 
  -4   3   4       22.89       30.06      4.21 o 
  -3   3   4     3522.15     3643.21     41.83 o 
  -2   3   4      399.83      552.55     16.74 o 
  -1   3   4     1070.39     1126.55     43.57 o 
   0   3   4       49.68       55.78      9.94 o 
   1   3   4     3696.05     4188.40     69.92 o 
   2   3   4        6.77        9.01      5.47 o 
   3   3   4      830.58      913.75     24.35 o 
   4   3   4      789.19     1147.53     17.70 o 
   5   3   4        3.17       13.77      6.68 o 
   6   3   4       67.00       63.24      8.98 o 
   7   3   4     2203.60     2487.18     26.03 o 
   8   3   4      855.38      925.68     12.77 o 
   9   3   4      168.16      181.79      8.05 o 
  10   3   4      759.84      832.04     25.36 o 
  11   3   4        7.59        8.59      6.35 o 
  12   3   4      432.21      478.98     18.89 o 
  13   3   4     1886.52     2063.38     31.53 o 
  14   3   4       30.31       37.48      9.24 o 
  15   3   4      462.86      502.98     23.70 o 
  16   3   4      253.21      242.00     17.99 o 
  17   3   4        5.25        9.34      7.15 o 
  18   3   4      253.54      276.42     13.98 o 
  19   3   4       25.83       30.69      7.72 o 
  20   3   4      114.61      101.78     13.68 o 
  21   3   4       72.88       80.42     14.47 o 
  22   3   4        1.48       12.67      8.29 o 
  23   3   4        1.36       11.26      8.32 o 
  24   3   4       53.86       69.45     14.25 o 
  25   3   4       14.05       17.15      9.98 o 
  26   3   4        7.29       19.78     11.13 o 
  27   3   4       98.78       95.13     19.45 o 
 -28   4   4       39.01       49.32     16.22 o 
 -27   4   4        4.10        1.19     10.73 o 
 -26   4   4       11.02        4.62     10.07 o 
 -25   4   4       13.14       25.48     12.48 o 
 -24   4   4        4.96        5.53     10.37 o 
 -23   4   4        0.88        9.92     10.95 o 
 -22   4   4        2.05       10.87      7.85 o 
 -21   4   4      139.26      137.10     19.63 o 
 -20   4   4       16.51       25.13     12.09 o 
 -19   4   4        0.01       10.96      7.90 o 
 -18   4   4       45.51       42.42     10.68 o 
 -17   4   4       11.90       23.77     11.30 o 
 -16   4   4      230.29      288.59     20.64 o 
 -15   4   4       83.45       83.83     15.86 o 
 -14   4   4      574.46      601.10     28.41 o 
 -13   4   4      114.52       98.25     15.42 o 
 -12   4   4      215.75      240.82     14.92 o 
 -11   4   4      185.60      232.31     12.77 o 
 -10   4   4        2.95        6.56      5.57 o 
  -9   4   4      515.02      593.28     28.06 o 
  -8   4   4      305.61      374.37     30.01 o 
  -7   4   4        4.62        6.51      4.82 o 
  -6   4   4      853.55      817.05     17.37 o 
  -5   4   4       51.56       60.08      7.44 o 
  -4   4   4      123.01      150.87      8.78 o 
  -3   4   4      629.83      626.17     72.90 o 
  -2   4   4     2448.52     2549.57     41.51 o 
  -1   4   4      238.67      302.30     14.37 o 
   0   4   4       40.49       58.28      8.48 o 
   1   4   4     1274.38     1388.74     20.77 o 
   2   4   4        9.33       23.00     11.05 o 
   3   4   4       23.22       49.18      9.96 o 
   4   4   4      235.93      305.18     14.32 o 
   5   4   4      595.05      818.99     55.06 o 
   6   4   4      505.84      540.85     16.30 o 
   7   4   4       59.82       29.25     16.69 o 
   8   4   4      301.47      314.99      8.45 o 
   9   4   4      217.65      218.20     10.91 o 
  10   4   4       30.34       33.12      5.41 o 
  11   4   4      243.15      268.02     12.66 o 
  12   4   4       19.39       16.76      4.60 o 
  13   4   4       24.91       27.61      5.67 o 
  14   4   4       62.17       75.62     10.02 o 
  15   4   4      900.92      862.97     46.81 o 
  16   4   4      157.25      171.58     14.70 o 
  17   4   4        0.67        7.40      3.82 o 
  18   4   4       27.07       28.91      7.89 o 
  19   4   4      113.82      116.00     20.54 o 
  20   4   4       16.31       18.40      6.06 o 
  21   4   4       48.00       27.43      8.76 o 
  22   4   4        9.61       13.95     10.79 o 
  23   4   4       10.17       21.22     10.69 o 
  24   4   4       69.71       58.73     18.10 o 
  25   4   4       15.34       21.01      9.47 o 
  26   4   4        2.18       23.56     10.69 o 
  27   4   4      120.78      128.10     22.25 o 
 -27   5   4       36.74       30.39     14.49 o 
 -26   5   4        0.04       30.32     14.02 o 
 -25   5   4       40.98       39.81     13.01 o 
 -24   5   4       16.63       22.44     10.76 o 
 -23   5   4        0.51       10.49     10.17 o 
 -22   5   4       68.18       63.84     15.42 o 
 -21   5   4        4.58       12.17     10.67 o 
 -20   5   4        2.59       17.82      9.68 o 
 -19   5   4       51.21       59.46     16.54 o 
 -18   5   4       10.94       11.27      7.98 o 
 -17   5   4       38.63       30.54     11.44 o 
 -16   5   4       15.99        9.19      7.57 o 
 -15   5   4       39.68       52.81     11.77 o 
 -14   5   4       16.42       17.19      9.19 o 
 -13   5   4      486.71      488.03     24.62 o 
 -12   5   4     1710.75     1784.10     78.24 o 
 -11   5   4        4.53        8.37      7.89 o 
 -10   5   4     1088.05      980.71     40.66 o 
  -9   5   4        0.16       14.66      7.30 o 
  -8   5   4      350.09      316.18     25.35 o 
  -7   5   4      199.13      237.37      7.89 o 
  -6   5   4      276.07      261.29     14.17 o 
  -5   5   4      275.19      337.71     12.48 o 
  -4   5   4      694.84      745.21     60.67 o 
  -3   5   4       15.90       16.74      6.45 o 
  -2   5   4       66.89       81.55      9.40 o 
  -1   5   4        7.33       14.97      5.95 o 
   0   5   4        3.47       13.45      5.76 o 
   1   5   4      575.62      600.21     62.06 o 
   2   5   4      750.65      901.47     32.56 o 
   3   5   4       11.00        8.03     13.95 o 
   4   5   4      146.24      129.73     15.29 o 
   5   5   4     1278.08     1436.03     73.99 o 
   6   5   4      843.12      984.41     74.10 o 
   7   5   4     1273.02     1194.49     56.16 o 
   8   5   4     1227.18     1281.91     42.29 o 
   9   5   4       42.17       58.25      8.96 o 
  10   5   4      525.04       -2.17      3.22 o 
  11   5   4       50.32       38.54      7.44 o 
  12   5   4       44.90       46.52      6.72 o 
  13   5   4      115.55      115.30      9.13 o 
  14   5   4        1.43        4.76      6.51 o 
  15   5   4      124.84      109.33     13.64 o 
  16   5   4        9.14       14.68      8.33 o 
  17   5   4        1.31       10.65      4.93 o 
  18   5   4       21.60       13.89      8.60 o 
  19   5   4        1.29       10.37      7.34 o 
  20   5   4        0.58        9.28      5.20 o 
  21   5   4       11.35        6.85      4.43 o 
  22   5   4        0.62        7.13      6.29 o 
  23   5   4       37.72       39.75     13.59 o 
  24   5   4       18.49       29.28     11.29 o 
  25   5   4       15.87       19.34      9.35 o 
  26   5   4        6.23       13.65     12.50 o 
 -26   6   4       99.78       99.03     22.93 o 
 -25   6   4       16.20       31.40     15.95 o 
 -24   6   4       74.43       80.62     17.74 o 
 -23   6   4        0.59       16.88      8.70 o 
 -22   6   4        1.29        6.44      7.53 o 
 -21   6   4        0.10       10.22     10.08 o 
 -20   6   4        0.71       12.34      7.06 o 
 -19   6   4        3.90       17.08      9.72 o 
 -18   6   4       32.13       49.40     14.57 o 
 -17   6   4        3.45        7.66      7.76 o 
 -16   6   4       13.79       24.30      9.55 o 
 -15   6   4       30.99       37.27     10.01 o 
 -14   6   4      200.10      197.82     20.80 o 
 -13   6   4       29.87       26.40      9.93 o 
 -12   6   4       41.13       58.16     16.88 o 
 -11   6   4      297.54      249.67     25.24 o 
 -10   6   4     2996.38     3023.05    151.28 o 
  -9   6   4      428.47      383.20     26.83 o 
  -8   6   4      858.39      890.52     34.69 o 
  -7   6   4       36.43       35.33      8.81 o 
  -6   6   4       28.67       27.22      7.77 o 
  -5   6   4       17.91       31.80      7.55 o 
  -4   6   4      291.42      341.86     15.97 o 
  -3   6   4       60.17       43.98      7.92 o 
  -2   6   4       19.85       19.40      9.12 o 
  -1   6   4       52.21       67.10     11.61 o 
   0   6   4      255.06      232.70     14.19 o 
   1   6   4      555.08      538.29     35.54 o 
   2   6   4      490.03      694.52     60.24 o 
   3   6   4       30.91       14.26     16.01 o 
   4   6   4      112.22       98.88     10.71 o 
   5   6   4      105.03      117.09     11.15 o 
   6   6   4      823.21      894.50     31.14 o 
   7   6   4       73.05       75.65     15.97 o 
   8   6   4       62.41       70.02     11.11 o 
   9   6   4       24.03       39.80      7.81 o 
  10   6   4      237.26      243.98     12.53 o 
  11   6   4       84.33      102.11     11.12 o 
  12   6   4      237.72      263.24     14.94 o 
  13   6   4       48.82       41.61      7.97 o 
  14   6   4       42.09       42.94      9.64 o 
  15   6   4      270.09      297.63     25.83 o 
  16   6   4        5.44       10.99      6.96 o 
  17   6   4       28.75       27.86      7.28 o 
  18   6   4       17.90       14.66      7.20 o 
  19   6   4        3.14        8.25      5.81 o 
  20   6   4       13.29       22.84      8.83 o 
  21   6   4       73.85       90.75     20.01 o 
  22   6   4       23.62       26.67     10.94 o 
  23   6   4        1.52       10.95      7.29 o 
  24   6   4       11.50       20.11     14.58 o 
 -24   7   4       19.45       24.93     13.15 o 
 -23   7   4       46.96       47.61     13.18 o 
 -22   7   4      147.73      160.79     24.53 o 
 -21   7   4        2.79        8.89      8.48 o 
 -20   7   4        3.58       25.70     10.34 o 
 -19   7   4        0.14        8.01     10.07 o 
 -18   7   4       12.17       18.09      6.53 o 
 -17   7   4        0.53        2.71      6.67 o 
 -16   7   4      170.99      130.85     23.46 o 
 -15   7   4       41.97       35.44     12.49 o 
 -14   7   4        1.53       14.11      7.33 o 
 -13   7   4       13.24       10.77      9.69 o 
 -12   7   4        9.73        4.73     10.01 o 
 -11   7   4       62.21       41.91     14.45 o 
 -10   7   4       38.58       28.02     10.27 o 
  -9   7   4       11.88       27.05     12.20 o 
  -8   7   4       22.36       38.02      9.28 o 
  -7   7   4      277.60      236.81     12.77 o 
  -6   7   4      528.39      507.99     24.67 o 
  -5   7   4      191.11      185.64     24.35 o 
  -4   7   4      317.29      330.83     16.41 o 
  -3   7   4        0.00       12.45      7.74 o 
  -2   7   4       90.61       86.71     13.80 o 
  -1   7   4      532.48      593.35     33.35 o 
   0   7   4      617.43      619.67     57.39 o 
   1   7   4      228.51      335.53     51.61 o 
   2   7   4     1045.78     1152.28     46.24 o 
   3   7   4      117.79      331.27    109.12 o 
   4   7   4       71.72       65.15     11.84 o 
   5   7   4      358.35      392.39     17.34 o 
   6   7   4      277.31      281.42     23.98 o 
   7   7   4       16.54       25.46      7.80 o 
   8   7   4       36.99       37.26      8.90 o 
   9   7   4      615.31      679.10     28.02 o 
  10   7   4       94.73      121.79     11.98 o 
  11   7   4       81.42       77.44      9.22 o 
  12   7   4       15.23       25.46      6.53 o 
  13   7   4       74.32       79.97     12.41 o 
  14   7   4       65.29       49.24     11.39 o 
  15   7   4       61.31       58.04     13.87 o 
  16   7   4        0.22        7.27      7.27 o 
  17   7   4       16.00       14.18      6.96 o 
  18   7   4      120.99      127.37     19.94 o 
  19   7   4       57.62       48.24     11.49 o 
  20   7   4       68.55       68.61     16.24 o 
  21   7   4        1.65        9.64      5.67 o 
  22   7   4      109.88      116.91     21.76 o 
  23   7   4        0.00       11.06      9.38 o 
 -22   8   4       20.52       27.79     10.64 o 
 -21   8   4        2.93       13.74      7.87 o 
 -20   8   4        1.33       14.63      8.92 o 
 -19   8   4      160.54      153.77     23.75 o 
 -18   8   4        7.80       12.58     10.08 o 
 -17   8   4        0.32       10.23      7.43 o 
 -16   8   4        8.25       12.60      9.35 o 
 -15   8   4      432.83      464.15     31.46 o 
 -14   8   4      193.91      145.83     29.89 o 
 -13   8   4      120.68       95.55     24.58 o 
 -12   8   4       15.72       13.24      7.66 o 
 -11   8   4       63.60       72.89     22.78 o 
 -10   8   4      124.89       83.45     24.08 o 
  -9   8   4      291.45      258.85     31.65 o 
  -8   8   4      143.22      126.66     28.21 o 
  -7   8   4      117.35      105.11     25.24 o 
  -6   8   4       39.86       45.98      9.25 o 
  -5   8   4       66.11       74.27     12.99 o 
  -4   8   4      400.59      414.36     27.07 o 
  -3   8   4      286.35      242.81     25.34 o 
  -2   8   4        0.45       13.77      6.82 o 
  -1   8   4      198.34      207.37     19.95 o 
   0   8   4      404.20      489.76     28.10 o 
   1   8   4      856.80      832.72     33.99 o 
   2   8   4      118.75      154.39     15.99 o 
   3   8   4      127.11      109.63     13.71 o 
   4   8   4       95.23       89.45     12.58 o 
   5   8   4       40.14       36.46      9.14 o 
   6   8   4       11.99       17.06      7.28 o 
   7   8   4      257.55      235.33     16.68 o 
   8   8   4        6.48       16.05      7.01 o 
   9   8   4      132.46      134.70     15.23 o 
  10   8   4        1.92       12.24      6.23 o 
  11   8   4        0.00        7.05      5.96 o 
  12   8   4      112.82      119.13     17.08 o 
  13   8   4      121.63      122.83     15.58 o 
  14   8   4       23.70       19.89      9.38 o 
  15   8   4        0.39       11.71      7.23 o 
  16   8   4       99.73       93.77     12.38 o 
  17   8   4        7.21       20.51      8.98 o 
  18   8   4        4.01        9.54      5.74 o 
  19   8   4        2.27        9.68      4.96 o 
  20   8   4        1.10       12.82      8.64 o 
  21   8   4        0.61        9.15      8.64 o 
 -20   9   4        1.95       11.40     10.64 o 
 -19   9   4       70.74       74.95     23.93 o 
 -18   9   4        0.43        5.63      9.93 o 
 -17   9   4       80.20       71.68     23.82 o 
 -16   9   4       26.59       18.92      9.65 o 
 -15   9   4        0.28       11.67      9.33 o 
 -14   9   4        0.85       11.98      7.91 o 
 -13   9   4        3.15       15.77     10.16 o 
 -12   9   4        0.81       15.95     10.40 o 
 -11   9   4       33.36       46.15     13.25 o 
 -10   9   4       23.16       28.06     11.63 o 
  -9   9   4       60.51       56.64     20.72 o 
  -8   9   4        1.66        7.06      8.52 o 
  -7   9   4        2.91        6.08      4.41 o 
  -6   9   4       55.60       41.06     14.54 o 
  -5   9   4      300.25      286.95     28.85 o 
  -4   9   4       44.69       41.55     11.75 o 
  -3   9   4      592.69      592.98     22.85 o 
  -2   9   4      148.25      178.92     18.53 o 
  -1   9   4      468.83      491.50     22.72 o 
   0   9   4       15.94       29.49     10.93 o 
   1   9   4      305.63      335.30     20.53 o 
   2   9   4       53.42       52.61     11.85 o 
   3   9   4       47.77       42.59     10.83 o 
   4   9   4        6.11       10.29      6.57 o 
   5   9   4       35.01       28.01      7.99 o 
   6   9   4       91.08      102.38     16.41 o 
   7   9   4      390.57      387.83     21.64 o 
   8   9   4      231.57      209.83     14.46 o 
   9   9   4        1.21       22.65      9.84 o 
  10   9   4       36.01       22.55      6.93 o 
  11   9   4       16.42       25.44      9.51 o 
  12   9   4       14.62       18.21      9.27 o 
  13   9   4       41.21       45.92     10.44 o 
  14   9   4       10.57       18.73      8.81 o 
  15   9   4       51.95       62.23     11.88 o 
  16   9   4        0.39       11.05      8.77 o 
  17   9   4        0.29        9.53      8.20 o 
  18   9   4        0.96       11.11     11.53 o 
 -17  10   4        0.56        9.11      7.37 o 
 -16  10   4       30.69       29.74     12.45 o 
 -15  10   4       54.68       71.54     21.98 o 
 -14  10   4        1.86       14.33     10.04 o 
 -13  10   4        2.22        5.58      8.06 o 
 -12  10   4        5.14       17.22      8.21 o 
 -11  10   4        8.02       11.90      6.89 o 
 -10  10   4      102.90      104.21     30.10 o 
  -9  10   4       22.27       18.46      9.12 o 
  -8  10   4       32.02       28.09     13.02 o 
  -7  10   4       57.34       42.47     19.76 o 
  -6  10   4        2.98        8.82      7.68 o 
  -5  10   4       89.73       70.42     17.43 o 
  -4  10   4       29.58       25.32     14.27 o 
  -3  10   4       23.95       26.36     11.27 o 
  -2  10   4       44.61       35.46      9.92 o 
  -1  10   4      134.83      157.45     18.71 o 
   0  10   4       75.99       55.12     11.50 o 
   1  10   4       50.79       66.59     14.85 o 
   2  10   4       52.81       54.20     12.54 o 
   3  10   4        0.42        6.61      7.75 o 
   4  10   4       54.61       55.27     11.04 o 
   5  10   4        5.64        7.78      6.74 o 
   6  10   4        1.13       10.64      7.02 o 
   7  10   4        0.07       16.74      7.92 o 
   8  10   4       10.77       16.42      9.47 o 
   9  10   4       54.00       58.67     12.58 o 
  10  10   4       57.89       37.75     13.93 o 
  11  10   4       31.01       43.82     11.01 o 
  12  10   4       28.58       22.03      9.25 o 
  13  10   4        6.82       16.36      7.45 o 
  14  10   4        8.85       15.49      8.45 o 
  15  10   4       95.49      124.37     23.05 o 
 -12  11   4        3.23       15.15     11.19 o 
 -11  11   4        0.14       13.77      7.11 o 
 -10  11   4       10.07       22.96     14.47 o 
  -9  11   4       33.95       24.44     12.61 o 
  -8  11   4        0.21       13.75     10.02 o 
  -7  11   4        2.00       12.94     10.15 o 
  -6  11   4        5.31        7.53      8.39 o 
  -5  11   4       18.74       27.67     11.92 o 
  -4  11   4        0.31       12.18     10.18 o 
  -3  11   4        4.39       13.52     11.61 o 
  -2  11   4       26.99       33.55     12.67 o 
  -1  11   4       17.26       20.17     12.77 o 
   0  11   4       12.71       20.76      9.90 o 
   1  11   4        1.46        8.08      7.24 o 
   2  11   4        0.34        6.03      6.70 o 
   3  11   4        9.06       18.13      9.76 o 
   4  11   4       86.67       73.42     13.62 o 
   5  11   4        3.63       13.19      7.45 o 
   6  11   4        3.76       17.06      7.48 o 
   7  11   4        0.66       10.33      6.63 o 
   8  11   4        1.10       10.25      7.34 o 
   9  11   4        9.11       15.36      9.60 o 
  10  11   4       21.48       19.55     10.94 o 
  11  11   4       38.74       18.57      9.29 o 
  -3  12   4        7.81       12.48     11.61 o 
  -2  12   4       23.22       36.44     17.76 o 
  -1  12   4       16.45       13.48      7.71 o 
   0  12   4        0.17       10.68      9.33 o 
   1  12   4        0.16        7.30      8.77 o 
   2  12   4        1.59        7.03      8.14 o 
 -29   1   5        6.55        3.65     12.55 o 
 -28   1   5       39.93       31.75     16.38 o 
 -27   1   5        2.98        4.32     14.98 o 
 -26   1   5        0.48        2.26     10.85 o 
 -25   1   5        0.76       22.76     13.70 o 
 -24   1   5       18.44        7.17      8.94 o 
 -23   1   5       34.82       45.69     17.78 o 
 -22   1   5       80.98       73.80     16.82 o 
 -21   1   5       10.13       15.96      9.95 o 
 -20   1   5      155.72      150.28     13.41 o 
 -19   1   5        2.36        2.09      5.35 o 
 -18   1   5       10.96        8.98      6.68 o 
 -17   1   5      151.98       79.91     44.98 o 
 -16   1   5        4.21        2.11      4.19 o 
 -15   1   5      216.53       -4.91      4.91 o 
 -14   1   5        9.22        4.40      7.52 o 
 -13   1   5      209.51       59.08    114.31 o 
 -12   1   5      350.98       54.62      9.14 o 
 -11   1   5     1181.96     1183.12     22.29 o 
 -10   1   5        0.00        1.51      3.35 o 
  -9   1   5      189.03       39.01     75.04 o 
  -8   1   5      560.00       -2.17      4.49 o 
  -7   1   5     1012.33     1257.64     32.33 o 
  -5   1   5     1677.59     1788.06     16.67 o 
  -4   1   5     2149.22     2107.48     28.51 o 
  -3   1   5      293.34      275.89     17.49 o 
  -2   1   5     1403.90     1570.44     48.50 o 
  -1   1   5      714.65      803.13     49.08 o 
   0   1   5        0.54        3.30      3.09 o 
   1   1   5      162.39       -0.37      2.64 o 
   2   1   5      218.42      219.86     17.93 o 
   3   1   5      171.60       -2.80      4.17 o 
   4   1   5       80.95       59.68      6.60 o 
   5   1   5     2053.22     2598.28     64.47 o 
   6   1   5     1762.90     1965.54     60.23 o 
   7   1   5       24.51       33.51      7.91 o 
   8   1   5       98.85       86.60     11.28 o 
   9   1   5      227.50      359.24     10.90 o 
  10   1   5     1942.06     2166.07     23.26 o 
  11   1   5      107.13      156.21      8.65 o 
  12   1   5      330.17      335.55     11.60 o 
  13   1   5       71.99       60.28      9.12 o 
  14   1   5       34.13       42.02      9.54 o 
  15   1   5       49.40       40.85      7.31 o 
  16   1   5      140.97      120.90      9.01 o 
  17   1   5        2.34        7.12      6.43 o 
  18   1   5      287.78      298.60     21.09 o 
  19   1   5      119.74      158.30     21.05 o 
  20   1   5      167.13      164.84     21.14 o 
  21   1   5      187.04      209.82     24.19 o 
  22   1   5       18.90       23.89      9.98 o 
  23   1   5       68.23       62.92     13.29 o 
  24   1   5        9.03       13.17      6.53 o 
  25   1   5        1.76       10.97      9.33 o 
  26   1   5        0.64       15.48     10.52 o 
  27   1   5        2.64       11.80      7.57 o 
 -28   2   5        0.02       17.84     19.45 o 
 -27   2   5       12.98       18.75     13.19 o 
 -26   2   5       17.49       20.22      9.53 o 
 -25   2   5       13.14       18.12      9.18 o 
 -24   2   5        0.33        5.13      9.03 o 
 -23   2   5        6.50       10.88     10.15 o 
 -22   2   5      115.72      138.93     19.40 o 
 -21   2   5       88.01       91.60     16.24 o 
 -20   2   5      116.85      121.26     13.90 o 
 -19   2   5       49.31       45.18     11.70 o 
 -18   2   5      482.02      521.22     30.96 o 
 -17   2   5       20.76       24.16      8.91 o 
 -16   2   5       21.02       17.76      4.62 o 
 -15   2   5        6.64       10.48      4.71 o 
 -14   2   5        2.03        1.80      2.06 o 
 -13   2   5      242.78      273.79      9.53 o 
 -12   2   5      192.45      172.54      6.45 o 
 -11   2   5       98.69       95.52      8.76 o 
 -10   2   5      130.97      164.27      6.01 o 
  -9   2   5       51.19       62.74      4.59 o 
  -8   2   5      326.02      325.87     15.16 o 
  -7   2   5      422.76      469.06     16.28 o 
  -6   2   5        2.23       10.95      3.40 o 
  -5   2   5        6.26       12.11     12.63 o 
  -4   2   5      324.38      352.81     14.29 o 
  -3   2   5     4060.08     4924.30    118.33 o 
  -2   2   5       11.09       27.59      5.64 o 
  -1   2   5     3426.99     4018.91     41.16 o 
   0   2   5     1159.49     1375.04     20.93 o 
   1   2   5      385.62      506.62     37.87 o 
   3   2   5      374.25      353.57     28.35 o 
   4   2   5       31.28       13.16      4.52 o 
   5   2   5      298.22      329.07     29.13 o 
   6   2   5      235.47      169.06      6.29 o 
   7   2   5      298.81      312.68      8.34 o 
   8   2   5      236.99      315.59     11.35 o 
   9   2   5       42.38       39.27      6.31 o 
  10   2   5       52.17       74.40      9.44 o 
  11   2   5       74.75       66.70      7.52 o 
  12   2   5       27.12       30.20      5.94 o 
  13   2   5        1.12        4.78      4.59 o 
  14   2   5       24.30       23.18      6.46 o 
  15   2   5      374.35      375.65     16.01 o 
  16   2   5        0.85        6.55      4.45 o 
  17   2   5      523.35      583.30     23.94 o 
  18   2   5        5.39       10.45      7.93 o 
  19   2   5      132.23      130.36     20.77 o 
  20   2   5      388.64      398.68     22.74 o 
  21   2   5       90.25       86.22     16.45 o 
  22   2   5       81.15       61.53     13.67 o 
  23   2   5        5.38       17.29      8.83 o 
  24   2   5       89.25       81.08     16.41 o 
  25   2   5       50.99       54.41     17.67 o 
  26   2   5        0.45       10.86      8.54 o 
  27   2   5       13.75       21.55      9.31 o 
 -28   3   5        1.01        7.68     13.12 o 
 -27   3   5        0.01       14.26      9.54 o 
 -26   3   5        1.31        9.62     10.54 o 
 -25   3   5       24.36       30.23     13.30 o 
 -24   3   5        0.79       10.44      9.27 o 
 -23   3   5        0.68       17.20     10.20 o 
 -22   3   5       35.03       27.66     12.73 o 
 -21   3   5      125.33      130.89     22.12 o 
 -20   3   5      141.18      166.09     19.88 o 
 -19   3   5       45.63       43.54     14.43 o 
 -18   3   5      202.51      258.41     17.33 o 
 -17   3   5       24.00       29.00     13.35 o 
 -16   3   5       35.15       48.29     12.40 o 
 -15   3   5      593.58      667.55     35.03 o 
 -14   3   5       33.98       33.30      9.68 o 
 -13   3   5       19.43       17.03      7.81 o 
 -12   3   5      570.37      625.01     24.69 o 
 -11   3   5      807.41      896.16     33.42 o 
 -10   3   5      625.22      733.47     26.40 o 
  -9   3   5     1639.68     1884.96     32.80 o 
  -8   3   5      243.95      337.49     18.68 o 
  -7   3   5      462.01      450.13     30.35 o 
  -6   3   5        1.46        3.02      1.83 o 
  -5   3   5     1353.80     1433.73     42.75 o 
  -4   3   5      701.11       -1.74      3.12 o 
  -3   3   5     1638.97     1876.09     74.53 o 
  -2   3   5      738.16      956.48     30.80 o 
  -1   3   5     1626.08     1917.23     26.32 o 
   0   3   5      218.09      275.45     16.16 o 
   1   3   5     1214.68     1202.23     49.76 o 
   2   3   5     1244.68     1644.96     92.74 o 
   3   3   5     3539.83     4346.69     39.44 o 
   4   3   5       18.75       21.18      5.57 o 
   5   3   5       51.60       18.08     16.23 o 
   6   3   5        5.69       23.46      6.12 o 
   7   3   5      542.00      688.50     16.96 o 
   8   3   5      547.18      655.97     22.70 o 
   9   3   5      255.51      259.83     13.12 o 
  10   3   5       83.65       83.09      9.21 o 
  11   3   5       24.80       16.62      6.56 o 
  12   3   5      113.36      121.78     11.70 o 
  13   3   5        0.21        7.17      5.72 o 
  14   3   5      535.91      574.18     25.33 o 
  15   3   5      150.84      143.93     15.68 o 
  16   3   5       89.96       90.73     12.53 o 
  17   3   5      302.57      294.79     15.36 o 
  18   3   5      184.78      181.02     15.57 o 
  19   3   5       32.02       26.87     10.60 o 
  20   3   5       48.83       41.39     10.72 o 
  21   3   5        0.60        6.27      6.13 o 
  22   3   5       33.76       39.40     11.70 o 
  23   3   5       19.05       39.34     12.49 o 
  24   3   5       69.36       60.59     17.66 o 
  25   3   5        2.86        6.97      8.72 o 
  26   3   5        6.02        9.21      6.26 o 
 -27   4   5        2.18       15.68     12.83 o 
 -26   4   5        4.98       12.81     10.74 o 
 -25   4   5        4.32       17.95      8.55 o 
 -24   4   5        0.71        2.19      9.88 o 
 -23   4   5        6.29        8.13     11.03 o 
 -22   4   5       45.76       90.97     20.78 o 
 -21   4   5       39.11       45.54     14.39 o 
 -20   4   5       28.68       24.24      8.14 o 
 -19   4   5        0.36        3.04      7.69 o 
 -18   4   5        6.34       11.91      9.02 o 
 -17   4   5      238.61      263.43     26.19 o 
 -16   4   5       17.47       39.81     12.09 o 
 -15   4   5      204.49      219.05     16.25 o 
 -14   4   5       15.06       16.46      7.61 o 
 -13   4   5      989.29     1003.83     42.47 o 
 -12   4   5      312.01      327.17     18.23 o 
 -11   4   5      232.53      278.72     14.66 o 
 -10   4   5       81.54       88.14     19.60 o 
  -9   4   5       10.20       22.58      7.71 o 
  -8   4   5      582.22      551.81     26.28 o 
  -7   4   5      819.39      951.42     30.78 o 
  -6   4   5      536.32      530.13     29.46 o 
  -5   4   5      488.23      619.99     14.88 o 
  -4   4   5     1548.85     1709.81     89.27 o 
  -3   4   5     1031.93     1200.09     20.57 o 
  -2   4   5      488.02      435.53     23.84 o 
  -1   4   5      748.69      826.14     41.28 o 
   0   4   5     1027.45     1143.83     26.94 o 
   1   4   5     1684.94     1642.17     61.95 o 
   2   4   5        0.06       34.59     15.41 o 
   3   4   5      843.57      925.42     22.05 o 
   4   4   5        4.60       13.76      6.16 o 
   5   4   5        5.81       21.79      5.57 o 
   6   4   5      117.93      128.43     11.75 o 
   7   4   5       97.59       59.86     11.33 o 
   8   4   5       23.35       19.22      5.15 o 
   9   4   5        0.98        6.36      3.23 o 
  10   4   5      182.21      204.84      7.92 o 
  11   4   5        0.06       10.49      7.07 o 
  12   4   5     1283.29     1384.43     46.49 o 
  13   4   5      363.30      401.49     15.88 o 
  14   4   5        7.75       17.11      5.91 o 
  15   4   5        6.84       10.96      5.14 o 
  16   4   5       83.32       94.98     13.29 o 
  17   4   5       45.34       51.90     10.20 o 
  18   4   5       47.31       55.72     11.50 o 
  19   4   5       21.78       27.72      8.13 o 
  20   4   5      102.34      136.27     20.22 o 
  21   4   5        0.29       10.44      8.22 o 
  22   4   5        6.25       17.38     11.95 o 
  23   4   5        1.75        7.52      7.35 o 
  24   4   5       66.05       37.08     11.82 o 
  25   4   5       15.11       11.25      7.02 o 
  26   4   5       13.96       20.11      9.93 o 
 -26   5   5        5.45        3.82     12.49 o 
 -25   5   5      108.34      106.00     19.87 o 
 -24   5   5        0.73       12.50     10.10 o 
 -23   5   5        1.26       12.35      6.85 o 
 -22   5   5       17.59       11.97      6.90 o 
 -21   5   5        0.17       14.35      9.28 o 
 -20   5   5       30.83       35.56     13.62 o 
 -19   5   5        1.11        8.22      8.68 o 
 -18   5   5        4.78       13.80      6.91 o 
 -17   5   5      113.35      131.64     22.10 o 
 -16   5   5       11.40       14.84      6.60 o 
 -15   5   5      252.76      300.46     20.43 o 
 -14   5   5       22.27       16.88      8.83 o 
 -13   5   5       13.34       20.20     10.24 o 
 -12   5   5      875.03      938.81     42.07 o 
 -11   5   5      320.41      358.27     23.04 o 
 -10   5   5      192.16      190.36     20.74 o 
  -9   5   5      385.11      375.23     32.09 o 
  -8   5   5     1095.01     1108.90     55.05 o 
  -7   5   5      412.28      380.02     20.97 o 
  -6   5   5      994.17     1071.42     34.64 o 
  -5   5   5      923.24     1081.09     41.90 o 
  -4   5   5       25.43       25.32      6.24 o 
  -3   5   5      293.22      304.20     13.50 o 
  -2   5   5      361.00      372.83     17.62 o 
  -1   5   5      204.59      232.23     13.09 o 
   0   5   5        5.83       10.26      6.05 o 
   1   5   5      228.91      286.26     12.06 o 
   2   5   5       64.47      107.51     15.36 o 
   3   5   5       26.23       25.20      9.40 o 
   4   5   5      403.83      556.33     67.76 o 
   5   5   5      724.40      748.04     26.65 o 
   6   5   5      120.66      144.73     13.57 o 
   7   5   5        0.08        8.64      3.49 o 
   8   5   5        0.00       17.27      5.44 o 
   9   5   5      242.67      282.60     15.33 o 
  10   5   5     1061.41     1137.89     42.46 o 
  11   5   5      611.09      649.83     24.11 o 
  12   5   5      268.69      270.52     18.51 o 
  13   5   5      127.49      130.35     12.09 o 
  14   5   5       67.26       89.35     12.52 o 
  15   5   5      186.85      150.24     18.07 o 
  16   5   5        3.48        9.62      7.18 o 
  17   5   5       14.16       12.59      6.40 o 
  18   5   5       10.01       25.51      7.34 o 
  19   5   5      187.16      191.66     17.64 o 
  20   5   5       13.28       12.29      6.89 o 
  21   5   5        8.40       15.60      8.55 o 
  22   5   5        4.19       13.49     11.72 o 
  23   5   5       64.00       64.97     17.67 o 
  24   5   5       16.19       19.92      9.11 o 
  25   5   5        4.39        9.01      8.89 o 
 -25   6   5       16.23       24.26     10.56 o 
 -24   6   5       37.13       26.11     11.58 o 
 -23   6   5        8.65       22.40     12.28 o 
 -22   6   5       35.81       35.14     11.46 o 
 -21   6   5       21.46       21.78      9.93 o 
 -20   6   5       21.93       14.79      9.20 o 
 -19   6   5       35.19       43.57     13.09 o 
 -18   6   5        1.03       14.32      8.28 o 
 -17   6   5        0.91        5.41     11.53 o 
 -16   6   5      185.10      180.35     19.14 o 
 -15   6   5      165.32      186.12     27.15 o 
 -14   6   5       56.22       50.36     13.62 o 
 -13   6   5      508.65      555.86     26.52 o 
 -12   6   5        5.31        8.30     10.63 o 
 -11   6   5        3.65        5.14      8.75 o 
 -10   6   5      429.20      442.47     31.50 o 
  -9   6   5       11.15       24.99     11.01 o 
  -8   6   5       68.02       84.63     21.34 o 
  -7   6   5     1746.39     1819.82     65.67 o 
  -6   6   5     1165.17     1140.60     44.27 o 
  -5   6   5      162.07      196.52     14.36 o 
  -4   6   5     1553.28     1657.43     59.29 o 
  -3   6   5       37.13       43.63     26.28 o 
  -2   6   5      166.58      176.31     15.05 o 
  -1   6   5      281.98      299.62     15.74 o 
   0   6   5      286.94      337.26     21.41 o 
   1   6   5      695.68      814.86     45.94 o 
   2   6   5      109.49      208.21    131.03 o 
   3   6   5       45.39       56.65     14.30 o 
   4   6   5       25.93       40.66     10.97 o 
   5   6   5      128.86      150.92     13.67 o 
   6   6   5      134.06      145.51     11.15 o 
   7   6   5       70.45       94.20     11.76 o 
   8   6   5      204.74      232.48     16.75 o 
   9   6   5       10.55       29.23      6.90 o 
  10   6   5       27.18       20.63      5.25 o 
  11   6   5        5.86       21.62      9.25 o 
  12   6   5      236.51      249.68     18.33 o 
  13   6   5       52.29       49.99     10.06 o 
  14   6   5        6.49       15.57      6.83 o 
  15   6   5      134.41      156.00     15.45 o 
  16   6   5        0.62        8.22      5.41 o 
  17   6   5        1.92        9.95      7.15 o 
  18   6   5      188.91      173.65     19.89 o 
  19   6   5       20.85       25.51      9.08 o 
  20   6   5      141.66      131.79     21.82 o 
  21   6   5        0.00        9.93      6.85 o 
  22   6   5       81.77       72.46     19.87 o 
  23   6   5      104.30      112.95     21.29 o 
 -23   7   5        2.79        8.49      7.19 o 
 -22   7   5       25.19       31.33     12.24 o 
 -21   7   5       10.86       19.69     12.58 o 
 -20   7   5       45.77       53.58     17.17 o 
 -19   7   5       71.45       71.19     15.77 o 
 -18   7   5       16.45       19.55     11.19 o 
 -17   7   5        6.94       22.34      8.91 o 
 -16   7   5      122.91       83.59     20.54 o 
 -15   7   5       41.07       39.32     13.57 o 
 -14   7   5      142.75       88.68     18.87 o 
 -13   7   5       19.11        7.98      9.19 o 
 -12   7   5        5.89       20.26      9.69 o 
 -11   7   5      200.06      177.92     31.11 o 
 -10   7   5      790.93      775.45     42.83 o 
  -9   7   5      201.45      202.41     29.01 o 
  -8   7   5      130.90       88.00     21.14 o 
  -7   7   5      292.02      309.89     37.55 o 
  -6   7   5      183.12      190.19     23.57 o 
  -5   7   5      268.65      265.81     16.61 o 
  -4   7   5      341.48      312.97     17.33 o 
  -3   7   5        2.82       12.64      6.81 o 
  -2   7   5      781.85      701.90     36.24 o 
  -1   7   5      159.30      207.27     18.72 o 
   0   7   5      571.83      585.08     28.86 o 
   1   7   5      429.71      556.12     41.65 o 
   2   7   5      318.93      434.28     37.89 o 
   3   7   5      355.46      403.54     48.61 o 
   4   7   5       11.33       86.17     27.80 o 
   5   7   5      444.64      435.71     22.07 o 
   6   7   5      519.90      637.72     45.86 o 
   7   7   5      174.34      224.05     19.15 o 
   8   7   5        0.06        8.19      3.36 o 
   9   7   5      190.78      211.33     11.69 o 
  10   7   5      377.12      394.15     20.29 o 
  11   7   5       26.77       48.22     11.30 o 
  12   7   5      246.13      324.79     38.16 o 
  13   7   5       43.95       45.13      9.83 o 
  14   7   5        0.29        9.61      6.64 o 
  15   7   5       57.78       54.75     10.51 o 
  16   7   5      207.87      203.47     27.56 o 
  17   7   5      198.83      200.72     27.79 o 
  18   7   5       15.00       12.62      6.62 o 
  19   7   5      263.70      284.84     27.08 o 
  20   7   5       12.21       13.10      7.11 o 
  21   7   5      199.91      175.73     28.08 o 
  22   7   5       35.72       22.85      9.14 o 
 -21   8   5        1.26       16.29     11.32 o 
 -20   8   5        0.04        6.65      9.95 o 
 -19   8   5        8.86       17.55      9.74 o 
 -18   8   5       55.72       58.61     16.47 o 
 -17   8   5       32.39       33.61     12.69 o 
 -16   8   5       86.19      106.72     17.55 o 
 -15   8   5        4.69       19.08      7.66 o 
 -14   8   5      117.30       87.27     23.15 o 
 -13   8   5      166.79      188.11     29.94 o 
 -12   8   5        5.35       20.20     10.68 o 
 -11   8   5       90.16       77.97     23.37 o 
 -10   8   5       40.78       34.04     13.87 o 
  -9   8   5       20.04       21.48     11.12 o 
  -8   8   5        3.51       15.89      9.41 o 
  -7   8   5       45.74       28.54     12.12 o 
  -6   8   5      157.52      187.90     28.20 o 
  -5   8   5      831.09      867.21     46.36 o 
  -4   8   5      185.62      170.05     19.12 o 
  -3   8   5      113.11       98.47     16.22 o 
  -2   8   5       11.74       11.56      6.95 o 
  -1   8   5       75.45       93.92     15.45 o 
   0   8   5        0.60        8.13      7.49 o 
   1   8   5       15.95       18.68      7.40 o 
   2   8   5        0.61       23.03     10.93 o 
   3   8   5      104.58      123.38     16.51 o 
   4   8   5       62.56       71.22     13.44 o 
   5   8   5       17.08       18.75      9.19 o 
   6   8   5       20.17       19.69      7.29 o 
   7   8   5      302.31      305.77     23.66 o 
   8   8   5      228.51      268.40     15.30 o 
   9   8   5        5.54       10.30      6.07 o 
  10   8   5      184.07      174.92     19.48 o 
  11   8   5        0.59        4.77      8.40 o 
  12   8   5      211.85      248.29     19.52 o 
  13   8   5        0.60       10.12      7.97 o 
  14   8   5       65.51       60.89     12.70 o 
  15   8   5        0.10       14.17      8.76 o 
  16   8   5       39.93       43.06     12.46 o 
  17   8   5       30.52       36.37      9.92 o 
  18   8   5      139.83      107.61     20.53 o 
  19   8   5        0.57       10.73      6.28 o 
  20   8   5       16.03       16.86     12.34 o 
 -19   9   5        1.14        3.76      9.22 o 
 -18   9   5       35.86       17.95     13.28 o 
 -17   9   5        3.36       14.79      8.20 o 
 -16   9   5        6.43       12.66      6.58 o 
 -15   9   5        4.74        8.55      8.90 o 
 -14   9   5        0.00       12.30      8.70 o 
 -13   9   5        0.50       13.82      8.55 o 
 -12   9   5       33.27       43.84     19.20 o 
 -11   9   5       17.89       47.37     20.59 o 
 -10   9   5        1.09        7.34      8.14 o 
  -9   9   5        4.98       16.69      6.72 o 
  -8   9   5        1.64        6.94      9.20 o 
  -7   9   5       39.99       18.32     11.76 o 
  -6   9   5      128.75      113.58     29.43 o 
  -5   9   5      130.33      105.16     31.31 o 
  -4   9   5       19.64       39.87     19.18 o 
  -3   9   5       24.54       22.09     11.96 o 
  -2   9   5        5.42        5.29      8.54 o 
  -1   9   5        4.30       10.56      7.00 o 
   0   9   5        3.43        8.58      7.95 o 
   1   9   5       34.75       37.39     11.21 o 
   2   9   5       41.80       46.12     11.40 o 
   3   9   5      102.14       96.62     14.52 o 
   4   9   5       18.66       23.68      9.22 o 
   5   9   5       85.94       83.86     13.77 o 
   6   9   5      167.59      157.40     18.43 o 
   7   9   5        0.71       11.70      7.73 o 
   8   9   5       15.13       19.57      7.72 o 
   9   9   5       12.33       13.23      9.56 o 
  10   9   5        1.08       11.81      8.10 o 
  11   9   5       18.30       25.55      8.65 o 
  12   9   5       21.47       20.95      9.86 o 
  13   9   5       15.65       13.33      9.50 o 
  14   9   5       13.38       23.16     10.02 o 
  15   9   5        0.65       11.56      7.55 o 
  16   9   5        0.52        5.37      8.43 o 
  17   9   5       11.85       12.12      5.41 o 
 -15  10   5       33.13       35.18     13.34 o 
 -14  10   5        3.47       10.32     13.17 o 
 -13  10   5       51.47       40.08     17.71 o 
 -12  10   5        9.69       18.73     11.55 o 
 -11  10   5       38.61       25.66     15.18 o 
 -10  10   5        2.61       17.47      9.10 o 
  -9  10   5       15.55       12.20      6.62 o 
  -8  10   5       22.39       23.77     13.56 o 
  -7  10   5        0.79        8.19     16.27 o 
  -6  10   5       16.05       10.71     16.00 o 
  -5  10   5       68.82       73.82     25.21 o 
  -4  10   5      184.43      158.46     35.67 o 
  -3  10   5       13.71       25.01     12.73 o 
  -2  10   5       22.42       17.07      9.18 o 
  -1  10   5       98.74      127.03     23.85 o 
   0  10   5       56.67       78.67     16.03 o 
   1  10   5      108.69       99.04     16.52 o 
   2  10   5       30.27       20.65      9.45 o 
   3  10   5       70.22       67.86     15.84 o 
   4  10   5       17.56       18.55      9.11 o 
   5  10   5        7.56       12.46      7.83 o 
   6  10   5       10.29       12.81      6.54 o 
   7  10   5      148.62      118.54     17.87 o 
   8  10   5       29.80       39.30     12.77 o 
   9  10   5        2.25       17.32     10.59 o 
  10  10   5        6.11        6.64      8.47 o 
  11  10   5       30.27       27.33     12.16 o 
  12  10   5       65.98       44.01      9.94 o 
  13  10   5        6.33       10.90      7.79 o 
  14  10   5        0.35       21.72      9.51 o 
 -11  11   5        3.98       19.47     13.48 o 
 -10  11   5       22.22       26.09     10.16 o 
  -9  11   5       13.63       13.54     12.15 o 
  -8  11   5       20.38       18.50     11.11 o 
  -7  11   5        4.90       -1.10     12.77 o 
  -6  11   5       20.69       22.15     11.53 o 
  -5  11   5       13.62       14.36     12.77 o 
  -4  11   5       32.06       38.48     18.07 o 
  -3  11   5       18.28        7.46     13.86 o 
  -2  11   5        0.70        4.22      6.24 o 
  -1  11   5       12.94       13.12     11.49 o 
   0  11   5       43.43       25.04     11.56 o 
   1  11   5       36.98       33.89     13.10 o 
   2  11   5       55.27       52.91     13.99 o 
   3  11   5       65.25       48.75     13.27 o 
   4  11   5        4.94       10.21      6.32 o 
   5  11   5       38.49       29.36      8.82 o 
   6  11   5        0.48       15.42      7.44 o 
   7  11   5        5.77       10.92      8.08 o 
   8  11   5        6.78       16.59      8.71 o 
   9  11   5        0.01        7.23      7.12 o 
 -28   0   6       61.37       56.57     27.94 o 
 -27   0   6       15.02       20.07     24.14 o 
 -26   0   6       28.58       33.17     30.85 o 
 -25   0   6        2.25       13.31     14.42 o 
 -24   0   6      149.69      140.62     24.19 o 
 -23   0   6      415.28      436.16     34.28 o 
 -22   0   6       32.63       39.67     19.33 o 
 -21   0   6      623.08      593.68     43.10 o 
 -20   0   6       77.75       70.89     12.50 o 
 -19   0   6      518.59      546.34     23.10 o 
 -18   0   6      885.67      863.10     47.74 o 
 -17   0   6      716.08      798.07     44.28 o 
 -16   0   6      106.54      114.15     13.01 o 
 -15   0   6        3.02       10.44      9.18 o 
 -14   0   6        3.63       14.69     11.51 o 
 -13   0   6      188.73      167.09     14.55 o 
 -12   0   6      963.55      926.82     41.47 o 
 -11   0   6       24.48       16.52      8.49 o 
 -10   0   6     1001.87     1254.00     52.30 o 
  -9   0   6      524.32      600.99     20.83 o 
  -8   0   6     8038.39     9149.00     60.72 o 
  -7   0   6     2807.81     3529.26     42.58 o 
  -6   0   6      201.00      234.25     10.99 o 
  -4   0   6      534.60      640.39     17.63 o 
  -3   0   6      410.49      507.84     31.80 o 
  -2   0   6        7.96       15.16     14.53 o 
  -1   0   6     1010.93     1813.26     47.80 o 
   0   0   6      170.38      313.15     73.79 o 
   1   0   6      303.22      287.05     30.49 o 
   2   0   6      710.28     1072.32     96.52 o 
   3   0   6      106.02      101.98     24.83 o 
   4   0   6     2037.86       16.59      4.54 o 
   5   0   6       75.30       64.53     15.04 o 
   6   0   6       91.94       39.72     11.40 o 
   7   0   6     1527.56     1726.55     37.86 o 
   8   0   6      835.42      694.37     35.33 o 
   9   0   6     1040.57      948.69     39.42 o 
  10   0   6       74.16      113.22      8.10 o 
  11   0   6        8.05       31.10      6.85 o 
  12   0   6      266.94      299.65     20.51 o 
  13   0   6      309.21      279.37     21.98 o 
  14   0   6      686.22      809.00     48.49 o 
  15   0   6      749.28      688.45     43.56 o 
  16   0   6      227.57      217.34     28.99 o 
  17   0   6       41.71       40.61     13.75 o 
  18   0   6      863.65      832.87     69.12 o 
  19   0   6        8.51        5.93      8.96 o 
  20   0   6      115.53      113.43     25.91 o 
  21   0   6      311.07      324.68     46.30 o 
  22   0   6      151.55      126.86     25.01 o 
  23   0   6       16.58       22.50      9.36 o 
  24   0   6      156.13      187.30     56.05 o 
  25   0   6        0.26       13.63     11.49 o 
  26   0   6        3.79       16.94     12.75 o 
 -28   1   6        9.06       24.43     13.31 o 
 -27   1   6        5.05       23.19     17.06 o 
 -26   1   6        6.57       10.56     12.50 o 
 -25   1   6       77.83       68.42     16.94 o 
 -24   1   6       33.12       38.88     13.55 o 
 -23   1   6       14.04        6.40     10.11 o 
 -22   1   6      103.30       88.29     12.45 o 
 -21   1   6        0.00        8.09      8.62 o 
 -20   1   6      119.56      114.42     13.21 o 
 -19   1   6      104.17      103.35     12.63 o 
 -18   1   6      196.19      178.43     17.34 o 
 -17   1   6      203.51      181.49     12.76 o 
 -16   1   6      987.40      962.83     45.11 o 
 -15   1   6      979.38      986.88    104.32 o 
 -14   1   6      887.13      939.85     41.89 o 
 -13   1   6     1559.47     1607.27     57.11 o 
 -12   1   6      250.16       -0.95      4.70 o 
 -11   1   6       10.04       10.50      7.79 o 
 -10   1   6       26.19       25.11      8.28 o 
  -9   1   6     1307.88     1546.93     24.92 o 
  -8   1   6      148.14      157.72      8.14 o 
  -7   1   6       46.53       33.18      4.99 o 
  -6   1   6      714.81      887.10     13.16 o 
  -5   1   6       46.19       41.60      6.90 o 
  -4   1   6      227.58      209.89      9.43 o 
  -3   1   6      111.57      107.51      9.60 o 
  -2   1   6      536.78      428.06     15.16 o 
  -1   1   6        5.06       21.53      3.66 o 
   0   1   6     2318.10     4015.68     83.28 o 
   1   1   6       12.68       10.57      2.39 o 
   3   1   6       88.97       90.49     24.30 o 
   4   1   6        4.64        1.33      1.82 o 
   5   1   6        3.57       10.04      4.81 o 
   6   1   6      618.62     1100.70     57.41 o 
   7   1   6      428.21      479.38     23.19 o 
   8   1   6       99.86       81.45     10.68 o 
   9   1   6      468.50      513.05     18.56 o 
  10   1   6      279.49      364.76     10.80 o 
  11   1   6      180.29      169.95      9.05 o 
  12   1   6      527.96      520.96     18.79 o 
  13   1   6      367.73      362.09     13.39 o 
  14   1   6      194.09      165.44     11.35 o 
  15   1   6       64.58       54.94     11.36 o 
  16   1   6       43.55       54.55     12.80 o 
  17   1   6      542.67      573.14     23.18 o 
  18   1   6        0.76       11.46      7.42 o 
  19   1   6       48.66       41.66     10.83 o 
  20   1   6       45.60       44.35     13.66 o 
  21   1   6       15.71       12.12      7.71 o 
  22   1   6       99.65       89.97     17.59 o 
  23   1   6       97.00       80.38     23.87 o 
  24   1   6        0.04       10.19      8.02 o 
  25   1   6        0.34        7.31      5.57 o 
  26   1   6       13.57       14.16      8.68 o 
 -28   2   6        3.00       12.11     13.78 o 
 -27   2   6       42.44       43.27     15.45 o 
 -26   2   6       27.42       28.24     14.58 o 
 -25   2   6        1.80       13.26     13.63 o 
 -24   2   6        6.79       19.45      9.05 o 
 -23   2   6       23.44       15.73      8.57 o 
 -22   2   6       22.96       21.72     10.09 o 
 -21   2   6       86.94      106.49     16.22 o 
 -20   2   6        4.05       15.91     10.03 o 
 -19   2   6        4.06       12.30     10.22 o 
 -18   2   6       99.59      108.36     13.66 o 
 -17   2   6       16.51        8.66      8.71 o 
 -16   2   6      920.42      953.68     45.21 o 
 -15   2   6       46.29       39.87     11.61 o 
 -14   2   6       20.70       27.75      6.60 o 
 -13   2   6      180.12      185.86     22.30 o 
 -12   2   6        1.84        5.04      4.67 o 
 -11   2   6       44.02       44.36      7.02 o 
 -10   2   6       74.30      110.38      8.41 o 
  -9   2   6      248.47      329.02      8.76 o 
  -8   2   6       34.36       49.14      7.74 o 
  -6   2   6      141.19      140.95     23.86 o 
  -5   2   6        4.26        3.34      2.22 o 
  -4   2   6        1.85        4.56      3.44 o 
  -3   2   6      982.84     1155.56     89.93 o 
  -2   2   6     1349.73     1314.58     31.34 o 
  -1   2   6       64.84       92.10      8.00 o 
   0   2   6     1525.23     1443.86     39.21 o 
   1   2   6      310.30      347.57     31.32 o 
   2   2   6       19.03       16.33      4.11 o 
   3   2   6       12.28       10.52      7.42 o 
   4   2   6      207.96      217.82     56.33 o 
   5   2   6      287.26      453.16     45.06 o 
   6   2   6     2061.05     2405.87     72.68 o 
   7   2   6     1036.98     1027.33     29.27 o 
   8   2   6      471.48      466.78     18.01 o 
   9   2   6       13.38       19.45      5.34 o 
  10   2   6        1.39        4.92      4.73 o 
  11   2   6      146.49      151.59     11.62 o 
  12   2   6      801.31      818.93     28.87 o 
  13   2   6      457.55      441.82     18.32 o 
  14   2   6        0.04        5.21      3.86 o 
  15   2   6      445.24      459.92     22.01 o 
  16   2   6      151.00      134.78     16.92 o 
  17   2   6       80.05       54.75     10.75 o 
  18   2   6        0.89       10.61      6.67 o 
  19   2   6        0.18        6.36      6.12 o 
  20   2   6        9.72       17.22      9.19 o 
  21   2   6      238.03      236.69     24.87 o 
  22   2   6        4.01        7.43      5.99 o 
  23   2   6        0.02        4.20      8.70 o 
  24   2   6        0.13        8.96      8.00 o 
  25   2   6        0.15        6.90      8.84 o 
  26   2   6       33.79       21.52     11.02 o 
 -27   3   6        5.30       13.17     13.85 o 
 -26   3   6        1.00       11.14      9.66 o 
 -25   3   6        1.61        7.07     11.56 o 
 -24   3   6        6.45        9.14      8.59 o 
 -23   3   6        2.81        6.06      8.62 o 
 -22   3   6       28.46       36.84     11.19 o 
 -21   3   6        2.22       11.73      9.21 o 
 -20   3   6       55.38       59.89     14.25 o 
 -19   3   6       14.29       21.99     12.09 o 
 -18   3   6      338.24      357.50     27.59 o 
 -17   3   6        2.18       10.91      8.88 o 
 -16   3   6      238.71      305.78     21.48 o 
 -15   3   6       86.34      163.70     14.65 o 
 -14   3   6      896.40      897.59     43.61 o 
 -13   3   6      509.16      567.64     30.35 o 
 -12   3   6        7.17       23.29      9.54 o 
 -11   3   6      370.02      366.33     23.12 o 
 -10   3   6      224.23      295.54     15.43 o 
  -9   3   6       10.15        6.87      2.24 o 
  -8   3   6     1459.24     1447.24     88.01 o 
  -7   3   6       22.12       24.62      6.53 o 
  -6   3   6        5.20        6.92      3.33 o 
  -5   3   6        1.41        4.28      3.33 o 
  -4   3   6        1.27        4.48      3.14 o 
  -3   3   6      399.29      427.52     15.38 o 
  -2   3   6        0.01        8.39      4.63 o 
  -1   3   6      542.06      595.39     16.86 o 
   0   3   6      957.96     1096.04     60.48 o 
   2   3   6     1480.98     1615.07     96.36 o 
   3   3   6      697.76      812.03     18.28 o 
   4   3   6       39.83       71.23     18.96 o 
   5   3   6      297.24      278.47     13.03 o 
   6   3   6      726.41      789.24     28.63 o 
   7   3   6        3.33       10.75      5.86 o 
   8   3   6        0.25       -1.19      5.42 o 
   9   3   6       62.57       66.28      9.27 o 
  10   3   6        0.57        7.06      5.41 o 
  11   3   6       24.89       30.85      7.36 o 
  12   3   6      921.57      900.77     33.80 o 
  13   3   6        2.10        8.28      5.09 o 
  14   3   6       91.31       85.66     11.13 o 
  15   3   6      443.13      496.32     15.23 o 
  16   3   6      640.78      677.32     21.92 o 
  17   3   6      313.80      300.82     19.00 o 
  18   3   6       42.71       44.50     11.30 o 
  19   3   6        0.01        6.95      5.80 o 
  20   3   6       21.40       26.17     10.05 o 
  21   3   6        1.97        7.70      6.23 o 
  22   3   6       11.62       15.58      8.04 o 
  23   3   6       44.05       37.01     13.53 o 
  24   3   6        1.87        9.21      9.28 o 
  25   3   6        8.48        8.83      9.47 o 
 -26   4   6        1.22       13.89     11.04 o 
 -25   4   6        3.57       15.04     11.51 o 
 -24   4   6        3.19        5.59     10.37 o 
 -23   4   6       20.06       30.17     13.94 o 
 -22   4   6        3.06       16.17     11.65 o 
 -21   4   6        3.64        7.79      9.75 o 
 -20   4   6      180.74      181.43     25.94 o 
 -19   4   6       26.34       30.43     12.02 o 
 -18   4   6       16.20       18.85     11.70 o 
 -17   4   6       78.20       77.47     13.83 o 
 -16   4   6      183.21      194.95     18.58 o 
 -15   4   6        0.01        7.85      8.76 o 
 -14   4   6      307.97      329.18     25.75 o 
 -13   4   6      140.67      165.45     16.17 o 
 -12   4   6      289.37      272.64     19.61 o 
 -11   4   6      519.51      501.85     27.10 o 
 -10   4   6       12.68       28.28     10.21 o 
  -9   4   6        7.52       16.14      8.70 o 
  -8   4   6      392.45      336.40     29.83 o 
  -7   4   6      155.41      155.07     10.35 o 
  -6   4   6      213.19      199.49     17.86 o 
  -5   4   6      319.72      329.58     12.27 o 
  -4   4   6       27.26       46.15     14.92 o 
  -3   4   6      256.60      280.48     27.20 o 
  -2   4   6      175.47      205.31     13.37 o 
  -1   4   6       66.24       75.85     16.29 o 
   0   4   6        1.70       14.70      5.35 o 
   1   4   6       33.80       44.41      8.74 o 
   2   4   6       28.89       38.40      9.91 o 
   3   4   6      330.48      412.54     59.14 o 
   4   4   6      663.78      696.75     23.46 o 
   5   4   6       15.29        7.02      3.69 o 
   6   4   6        0.61        3.34      2.54 o 
   7   4   6       32.08       29.69      7.20 o 
   8   4   6       91.19      101.09     12.02 o 
   9   4   6       51.36       43.27      9.14 o 
  10   4   6      811.16      846.98     32.17 o 
  11   4   6      322.74      337.38     17.49 o 
  12   4   6      163.02      162.47     13.57 o 
  13   4   6      659.87      735.25     32.86 o 
  14   4   6       33.57       45.65      9.04 o 
  15   4   6      327.69      387.45     21.19 o 
  16   4   6      108.96      116.57     15.11 o 
  17   4   6       22.10       25.84      6.84 o 
  18   4   6        5.47       24.99     10.96 o 
  19   4   6       64.92       69.05     13.43 o 
  20   4   6        3.69        2.94      8.72 o 
  21   4   6        2.79        8.36      4.77 o 
  22   4   6       29.73       20.00     10.01 o 
  23   4   6       19.64       18.12      7.91 o 
  24   4   6       18.44       22.12      9.22 o 
  25   4   6        0.01        6.39      8.49 o 
 -25   5   6       20.31       22.33     12.79 o 
 -24   5   6      132.23      145.81     31.02 o 
 -23   5   6       17.84       19.61      9.75 o 
 -22   5   6        0.97       19.89     13.53 o 
 -21   5   6        0.18       20.74     15.33 o 
 -20   5   6        9.55       19.86      9.28 o 
 -19   5   6        0.14        2.15      8.23 o 
 -18   5   6        6.98        9.15      9.61 o 
 -17   5   6        2.60       13.90      7.18 o 
 -16   5   6      136.15      138.34     18.77 o 
 -15   5   6       13.18       13.33     13.84 o 
 -14   5   6      193.45      207.35     21.71 o 
 -13   5   6      105.50      110.19     15.08 o 
 -12   5   6       14.53       11.20      8.02 o 
 -11   5   6        5.50        3.78      7.82 o 
 -10   5   6      605.10      668.25     37.76 o 
  -9   5   6      581.77      634.52     33.30 o 
  -8   5   6     1866.90     1849.58     77.58 o 
  -7   5   6       31.82       39.81      9.19 o 
  -6   5   6      149.82      188.98     10.54 o 
  -5   5   6       69.92       83.98     14.60 o 
  -4   5   6      164.62      164.53     13.53 o 
  -3   5   6       10.17       19.42      7.50 o 
  -2   5   6       29.12       23.49      6.89 o 
  -1   5   6      179.04      221.82     72.49 o 
   0   5   6      762.55      855.16     30.46 o 
   1   5   6        0.71       12.18      6.35 o 
   2   5   6       66.23       63.97     11.44 o 
   3   5   6      453.26      621.85     24.67 o 
   4   5   6       45.25       50.21     16.10 o 
   5   5   6       38.21       34.40      7.83 o 
   6   5   6        8.22       31.78      8.75 o 
   7   5   6      733.60      691.50     26.26 o 
   8   5   6       21.92       18.53     10.43 o 
   9   5   6       23.04       30.80      6.55 o 
  10   5   6      118.44      125.50     12.98 o 
  11   5   6     1170.98     1262.05     63.18 o 
  12   5   6      365.26      373.64     19.01 o 
  13   5   6       34.77       18.81     10.77 o 
  14   5   6       86.01      102.53     14.82 o 
  15   5   6      243.23      289.96     20.10 o 
  16   5   6       21.19       26.34      8.77 o 
  17   5   6      157.05      134.08     19.92 o 
  18   5   6       93.19      110.12     15.46 o 
  19   5   6        9.53       13.35      8.35 o 
  20   5   6       32.44       24.80     10.42 o 
  21   5   6       38.27       41.66     10.76 o 
  22   5   6        3.81        4.42      8.85 o 
  23   5   6        4.54       15.16      8.60 o 
  24   5   6        0.05        8.27      6.86 o 
 -24   6   6        0.34        7.58     15.03 o 
 -23   6   6        6.68       10.75     10.58 o 
 -22   6   6       22.34       31.07     10.95 o 
 -21   6   6       39.82       35.22     14.16 o 
 -20   6   6       42.85       70.31     16.14 o 
 -19   6   6        4.05       21.15     10.78 o 
 -18   6   6        9.39       13.47      9.52 o 
 -17   6   6       31.58       24.82      9.51 o 
 -16   6   6        6.68       14.62      7.87 o 
 -15   6   6       37.78       36.63     11.45 o 
 -14   6   6       50.23       27.45     11.31 o 
 -13   6   6       25.61       17.01      9.17 o 
 -12   6   6       38.58       27.14     11.51 o 
 -11   6   6      135.00      124.66     19.97 o 
 -10   6   6       44.12       53.59     18.45 o 
  -9   6   6       70.49       91.32     21.35 o 
  -8   6   6      120.49      157.57     21.98 o 
  -7   6   6      207.91      186.71     24.73 o 
  -6   6   6      136.42      123.55     10.73 o 
  -5   6   6      105.92       94.29     11.65 o 
  -4   6   6      658.40      682.34     38.88 o 
  -3   6   6      670.88      639.47     76.90 o 
  -2   6   6      910.44     1021.80     45.52 o 
  -1   6   6      547.16      589.16     32.16 o 
   0   6   6       36.69       42.28     12.19 o 
   1   6   6       25.62       31.99      8.50 o 
   2   6   6       12.06       14.14      6.95 o 
   3   6   6       63.50       44.79     11.11 o 
   4   6   6        0.40       12.29      5.58 o 
   5   6   6       67.39      103.59     13.51 o 
   6   6   6       87.19       99.01     12.76 o 
   7   6   6      256.95      237.24     15.60 o 
   8   6   6      174.35      192.37     15.80 o 
   9   6   6      613.58       -0.63      3.17 o 
  10   6   6      131.58      130.60     17.57 o 
  11   6   6       85.26       93.33     13.28 o 
  12   6   6       43.67       35.83     10.30 o 
  13   6   6      109.42      109.40     11.59 o 
  14   6   6       46.72       34.02      9.31 o 
  15   6   6       22.10       27.21      9.75 o 
  16   6   6       30.98       30.97     10.61 o 
  17   6   6       36.04       37.21      9.68 o 
  18   6   6        0.81       10.47      5.58 o 
  19   6   6       48.62       52.94     12.43 o 
  20   6   6       19.62       22.50      7.94 o 
  21   6   6        0.38       19.99     10.97 o 
  22   6   6       21.69       19.89      8.38 o 
 -22   7   6        2.58       15.43      9.51 o 
 -21   7   6        6.23        9.95      9.50 o 
 -20   7   6       21.83       25.85     10.92 o 
 -19   7   6        4.53       14.43      9.82 o 
 -18   7   6       41.52       49.73     15.78 o 
 -17   7   6       63.63       80.58     19.09 o 
 -16   7   6        0.29       12.17      8.62 o 
 -15   7   6       10.37        6.72      7.88 o 
 -14   7   6      120.39      111.68     20.89 o 
 -13   7   6       31.83       41.32     14.07 o 
 -12   7   6       38.76       40.51     15.23 o 
 -11   7   6      118.31       79.93     22.39 o 
 -10   7   6       16.34       15.06      7.32 o 
  -9   7   6       45.04       41.12     12.28 o 
  -8   7   6        5.41       13.92      7.01 o 
  -7   7   6       74.42       67.90     19.25 o 
  -6   7   6       14.11       11.50      7.73 o 
  -5   7   6      158.59      150.12     14.15 o 
  -4   7   6      317.61      327.76     16.13 o 
  -3   7   6      695.78      613.34     34.69 o 
  -2   7   6        3.08       14.12      6.75 o 
  -1   7   6       17.43       24.17     12.52 o 
   0   7   6       44.05       37.25     10.37 o 
   1   7   6       49.56       59.77     10.06 o 
   2   7   6      245.24      237.48     18.88 o 
   3   7   6      265.80      329.70     22.23 o 
   4   7   6      179.01      261.01     35.22 o 
   5   7   6      213.50      217.49     18.03 o 
   6   7   6      996.44     1170.08     42.43 o 
   7   7   6       31.19       39.57     10.17 o 
   8   7   6       38.42       35.81      7.39 o 
   9   7   6        3.06       16.45      7.09 o 
  10   7   6       23.41       22.22      8.79 o 
  11   7   6       12.43       13.46      8.11 o 
  12   7   6        2.29       12.20      8.83 o 
  13   7   6       12.12       12.63      6.64 o 
  14   7   6       47.02       45.27     10.08 o 
  15   7   6        7.38       10.24      6.52 o 
  16   7   6       71.07       80.84     16.03 o 
  17   7   6       41.91       38.95     11.13 o 
  18   7   6       20.15       17.61      8.24 o 
  19   7   6       13.08       15.98      7.49 o 
  20   7   6        0.21        5.45      5.51 o 
  21   7   6       31.19       30.19     11.58 o 
 -20   8   6       23.42       15.32      9.21 o 
 -19   8   6        2.98       26.00     11.24 o 
 -18   8   6        4.50       22.04     12.25 o 
 -17   8   6        3.07       10.02      9.37 o 
 -16   8   6        8.99       11.76      9.00 o 
 -15   8   6       18.55       17.57      8.95 o 
 -14   8   6       26.91       15.51      9.59 o 
 -13   8   6        2.32        7.23      9.45 o 
 -12   8   6      105.25       89.04     26.17 o 
 -11   8   6       42.69       36.39     13.12 o 
 -10   8   6        7.23        7.19      5.70 o 
  -9   8   6        0.24        9.80      6.63 o 
  -8   8   6        3.58       10.10      7.68 o 
  -7   8   6      144.36      139.68     31.54 o 
  -6   8   6      176.99      126.57     29.28 o 
  -5   8   6      159.41      151.19     32.00 o 
  -4   8   6        0.83       18.24     14.48 o 
  -3   8   6       35.35       30.50     11.63 o 
  -2   8   6       80.09       90.58     14.55 o 
  -1   8   6       15.68       17.86      7.14 o 
   0   8   6      137.88       88.48     25.29 o 
   1   8   6      148.36      143.64     20.76 o 
   2   8   6      515.57      532.80     21.28 o 
   3   8   6       89.65       93.09     24.50 o 
   4   8   6       71.48       69.01     12.50 o 
   5   8   6       25.91       21.48      8.48 o 
   6   8   6       86.71      100.88     20.49 o 
   7   8   6       10.04       15.51      7.93 o 
   8   8   6        1.28        9.94      8.58 o 
   9   8   6       20.45       24.21      9.46 o 
  10   8   6        6.32       13.58      8.97 o 
  11   8   6        3.30       10.14      8.26 o 
  12   8   6       47.85       38.06     10.62 o 
  13   8   6        0.73        8.23      5.18 o 
  14   8   6       63.58       59.03     11.13 o 
  15   8   6        2.65        7.97      7.62 o 
  16   8   6       22.62       28.02      9.55 o 
  17   8   6       12.53        9.87      9.32 o 
  18   8   6        3.39       14.53      8.17 o 
  19   8   6        8.51       17.54     22.50 o 
 -18   9   6        0.03       11.26      8.49 o 
 -17   9   6       70.64       62.14     20.60 o 
 -16   9   6        3.67       24.31     12.71 o 
 -15   9   6       40.00       53.01     18.86 o 
 -14   9   6       49.55       26.73     16.38 o 
 -13   9   6       39.50       40.88     15.73 o 
 -12   9   6       18.26       12.03      9.78 o 
 -11   9   6        2.09       11.96      8.87 o 
 -10   9   6       22.71       10.47     11.16 o 
  -9   9   6        2.88        8.42      9.74 o 
  -8   9   6        0.06        9.57      8.02 o 
  -7   9   6        2.91       13.10     12.66 o 
  -6   9   6       70.31       89.25     26.91 o 
  -5   9   6       38.36       33.01     36.98 o 
  -4   9   6      104.46       69.83     27.86 o 
  -3   9   6       61.69       64.25     24.72 o 
  -2   9   6        5.52        4.60     13.10 o 
  -1   9   6       10.05       13.39      8.79 o 
   0   9   6      303.02      245.97     19.41 o 
   1   9   6      249.82      283.19     23.04 o 
   2   9   6        0.77       15.06      7.41 o 
   3   9   6       86.54       78.00     14.36 o 
   4   9   6       98.45      113.41     17.24 o 
   5   9   6       88.30       82.50     15.57 o 
   6   9   6       47.89       42.57     10.50 o 
   7   9   6       67.53       70.80     15.34 o 
   8   9   6       14.73       24.26     10.88 o 
   9   9   6       52.29       56.50     12.18 o 
  10   9   6       20.78       31.11      8.73 o 
  11   9   6       31.87       28.60      9.33 o 
  12   9   6       36.51       40.18     10.27 o 
  13   9   6        4.19        1.47      8.05 o 
  14   9   6        3.25       17.45      9.79 o 
  15   9   6       13.69       21.61      8.34 o 
  16   9   6      144.93      130.61     17.63 o 
 -14  10   6       15.00       10.79     10.07 o 
 -13  10   6      183.50      204.25     30.71 o 
 -12  10   6       57.68       33.60     17.68 o 
 -11  10   6       72.21       70.62     23.39 o 
 -10  10   6      103.76      100.04     33.05 o 
  -9  10   6        1.35        9.77      8.68 o 
  -8  10   6       31.48       16.86     13.58 o 
  -7  10   6       15.05       16.40     14.06 o 
  -6  10   6       22.57       23.63     14.28 o 
  -5  10   6       34.86       25.68     13.55 o 
  -4  10   6        0.13       10.93      8.80 o 
  -3  10   6        0.13        7.02      9.44 o 
  -2  10   6        9.14       17.68     13.44 o 
  -1  10   6       24.10       20.04     10.61 o 
   0  10   6       22.53       32.30     19.09 o 
   1  10   6        4.69       18.52     10.50 o 
   2  10   6       13.65       21.01      9.88 o 
   3  10   6       79.36       95.20     19.94 o 
   4  10   6        8.04       12.62      8.45 o 
   5  10   6       24.30       24.50      9.46 o 
   6  10   6       10.51        9.63      9.70 o 
   7  10   6        0.82       10.51      9.50 o 
   8  10   6        5.48        8.16      9.41 o 
   9  10   6       17.02       17.04     10.22 o 
  10  10   6        1.97       16.87      7.68 o 
  11  10   6        3.40       10.55      7.83 o 
  12  10   6        4.73       13.92      8.91 o 
  -8  11   6       10.93       10.96      9.67 o 
  -7  11   6       37.22       37.81     19.78 o 
  -6  11   6       24.37       20.02     11.89 o 
  -5  11   6        0.43       12.65     12.23 o 
  -4  11   6        0.07       19.65     18.33 o 
  -3  11   6        6.68       21.79     13.28 o 
  -2  11   6       40.22       40.49     14.82 o 
  -1  11   6       14.76       22.68     13.69 o 
   0  11   6        0.02        8.09     13.52 o 
   1  11   6       34.48       25.68     13.62 o 
   2  11   6        0.00        4.95      7.88 o 
   3  11   6      101.89       86.68     22.61 o 
   4  11   6       29.89       28.11     10.11 o 
   5  11   6       12.32       14.98      9.90 o 
   6  11   6       33.71       17.01      9.85 o 
 -27   1   7        0.24        8.16     10.44 o 
 -26   1   7        0.83       24.73     14.29 o 
 -25   1   7       12.07       20.20     12.50 o 
 -24   1   7        8.97       22.88     15.92 o 
 -23   1   7       17.35       22.78     10.63 o 
 -22   1   7       37.10       36.73     11.31 o 
 -21   1   7       14.65       16.24      7.44 o 
 -20   1   7        4.25       11.30      7.72 o 
 -19   1   7      141.34      154.82     12.82 o 
 -18   1   7        0.39       14.26     10.57 o 
 -17   1   7        2.63        6.35      6.36 o 
 -16   1   7      173.34      193.01     10.42 o 
 -15   1   7       25.18       25.42      6.62 o 
 -14   1   7      188.58       25.36    103.90 o 
 -13   1   7        6.35        5.62      6.52 o 
 -12   1   7       65.96       81.83     11.77 o 
 -11   1   7        7.89       27.55      9.64 o 
 -10   1   7      121.29      137.06     11.13 o 
  -9   1   7        5.78        7.78      3.68 o 
  -8   1   7      868.95      877.53     27.07 o 
  -7   1   7       38.46       33.16      5.56 o 
  -6   1   7      319.77      332.18     11.05 o 
  -5   1   7     1349.22     1419.54     23.34 o 
  -4   1   7       34.98       34.25      5.11 o 
  -3   1   7     1392.12     1621.26     22.25 o 
  -2   1   7      101.69       70.73      9.19 o 
  -1   1   7       20.11        8.00      4.08 o 
   0   1   7      337.53      467.47     78.84 o 
   1   1   7      277.22      414.80     27.03 o 
   2   1   7       77.37       88.74     17.86 o 
   3   1   7       78.02       75.91     19.32 o 
   4   1   7       27.37       18.84      4.61 o 
   5   1   7      275.11       -1.58      4.17 o 
   6   1   7      539.47      560.47     27.99 o 
   7   1   7      424.12      321.13     14.89 o 
   8   1   7      159.77      178.59     18.55 o 
   9   1   7     1426.59     1484.83     49.41 o 
  10   1   7      103.79       92.17      8.95 o 
  11   1   7        0.01        8.81      5.01 o 
  12   1   7       55.22       81.49      8.46 o 
  13   1   7      246.96      246.41     24.79 o 
  14   1   7      195.62      240.88     24.13 o 
  15   1   7      609.70      587.79     26.00 o 
  16   1   7      186.49      247.80     24.54 o 
  17   1   7        5.69       10.85      8.01 o 
  18   1   7      103.38       88.73     17.09 o 
  19   1   7        0.74       10.10      7.08 o 
  20   1   7      120.36      120.57     17.01 o 
  21   1   7        9.78       32.12     11.28 o 
  22   1   7        0.37        6.77      6.94 o 
  23   1   7       24.77       29.52     11.40 o 
  24   1   7        0.02        5.76      6.73 o 
  25   1   7        3.72       14.30      9.56 o 
 -27   2   7        7.37       -0.39     10.56 o 
 -26   2   7      104.76       96.03     19.84 o 
 -25   2   7       10.66       12.36     13.19 o 
 -24   2   7        0.24        9.05      6.85 o 
 -23   2   7        0.55        6.41      6.15 o 
 -22   2   7        6.40       15.50     10.64 o 
 -21   2   7       31.33       28.79     12.86 o 
 -20   2   7       24.83       27.56     10.79 o 
 -19   2   7       24.54       36.78     11.56 o 
 -18   2   7        2.20        5.00      8.16 o 
 -17   2   7      485.80      608.50     30.95 o 
 -16   2   7      244.91      273.24     16.34 o 
 -15   2   7      336.06      324.16     21.00 o 
 -14   2   7        9.40       14.88      9.45 o 
 -13   2   7      483.97      506.71     22.00 o 
 -12   2   7      934.86     1055.98     38.33 o 
 -11   2   7      172.39      197.85     11.76 o 
 -10   2   7      110.69       80.81      8.17 o 
  -9   2   7      135.68      153.80     11.27 o 
  -8   2   7      147.09       18.09     94.98 o 
  -7   2   7        0.02        3.70      2.43 o 
  -6   2   7        6.03        4.03      2.63 o 
  -5   2   7       37.80       33.37      8.83 o 
  -4   2   7       41.99       50.77     12.29 o 
  -3   2   7       41.56       65.62     13.76 o 
  -2   2   7       63.41       97.96     23.74 o 
  -1   2   7      263.62      278.89     18.34 o 
   0   2   7      795.20     1060.02    161.43 o 
   1   2   7      212.54      129.78     20.50 o 
   2   2   7      122.78      119.55     20.25 o 
   3   2   7      749.34      893.17     68.86 o 
   4   2   7       93.54      101.85     13.58 o 
   5   2   7      453.39      585.61     74.24 o 
   6   2   7      317.22      383.94     26.60 o 
   7   2   7        2.23       14.86      6.43 o 
   8   2   7      193.18      182.89     12.14 o 
   9   2   7      307.16      302.98     19.22 o 
  10   2   7      934.27     1064.77     38.60 o 
  11   2   7     1562.61     1658.60     61.32 o 
  12   2   7        0.54        5.98      4.52 o 
  13   2   7       16.69       26.25      6.27 o 
  14   2   7      808.16      769.10     17.91 o 
  15   2   7      219.00      249.11     23.11 o 
  16   2   7       69.03       81.48     16.26 o 
  17   2   7       27.08       24.48      8.15 o 
  18   2   7        0.28        4.13      6.76 o 
  19   2   7       17.29       29.35     10.44 o 
  20   2   7        0.96        9.51      6.82 o 
  21   2   7        4.69       21.63     10.69 o 
  22   2   7        3.52       10.86      5.72 o 
  23   2   7        8.15       14.10      8.59 o 
  24   2   7        0.05        7.74     10.65 o 
  25   2   7        5.25       12.58      7.72 o 
 -26   3   7        3.05       27.40     17.99 o 
 -25   3   7        0.03        8.44     12.72 o 
 -24   3   7        2.27       11.20     11.08 o 
 -23   3   7       14.63       28.40     10.52 o 
 -22   3   7       24.54       24.29     11.87 o 
 -21   3   7      153.54      189.21     18.00 o 
 -20   3   7       60.99       72.68     13.81 o 
 -19   3   7       88.41       79.29     13.97 o 
 -18   3   7       60.99       64.98     13.93 o 
 -17   3   7        2.84       12.62      8.19 o 
 -16   3   7       33.31       48.65     12.96 o 
 -15   3   7       13.29       28.08     11.71 o 
 -14   3   7        0.45       12.50     10.20 o 
 -13   3   7      434.63      455.94     33.14 o 
 -12   3   7       34.85       40.58     10.87 o 
 -11   3   7      190.98      162.24     20.14 o 
 -10   3   7       24.44       29.59      7.47 o 
  -9   3   7       33.19       40.37      8.76 o 
  -8   3   7        8.45       14.55      3.96 o 
  -7   3   7       50.02       52.90     12.68 o 
  -6   3   7       33.24        7.07     21.83 o 
  -5   3   7       33.63       54.78     12.82 o 
  -4   3   7      137.10      125.55     13.29 o 
  -3   3   7        1.49        7.61      9.56 o 
  -2   3   7      970.78      930.81     63.12 o 
  -1   3   7       91.86      118.60     12.33 o 
   0   3   7      257.15      331.15     13.08 o 
   1   3   7       60.73       47.33      9.94 o 
   2   3   7      756.63      906.68     71.54 o 
   3   3   7       25.06       13.70     11.32 o 
   4   3   7        4.55        8.65      3.09 o 
   5   3   7        0.45       37.51     17.36 o 
   6   3   7       18.01       17.72      6.37 o 
   7   3   7       16.63       11.57      6.00 o 
   8   3   7      783.91      741.37     30.14 o 
   9   3   7        6.93       17.87      7.59 o 
  10   3   7      284.51      307.05     13.55 o 
  11   3   7      670.48      733.64     29.69 o 
  12   3   7       90.97       95.76     10.75 o 
  13   3   7      175.84      164.20     15.44 o 
  14   3   7       70.24       84.03     10.99 o 
  15   3   7       50.26       48.14      9.86 o 
  16   3   7       10.06       11.81      6.95 o 
  17   3   7       60.90       67.37     14.13 o 
  18   3   7      113.16      113.64     15.96 o 
  19   3   7        0.71       12.42      7.39 o 
  20   3   7        0.49        4.87      5.88 o 
  21   3   7        1.19       11.60      8.44 o 
  22   3   7       62.76       55.38     13.40 o 
  23   3   7       64.65       59.84     15.09 o 
  24   3   7       20.58       36.40     12.76 o 
 -26   4   7       37.26       24.74     11.57 o 
 -25   4   7        1.03        2.80      7.17 o 
 -24   4   7        0.01        1.18      9.20 o 
 -23   4   7        2.80       17.11     11.82 o 
 -22   4   7       38.87       49.19     14.87 o 
 -21   4   7       33.92       40.92     12.35 o 
 -20   4   7       24.15       25.20     10.10 o 
 -19   4   7       36.96       35.26     12.77 o 
 -18   4   7        3.39       11.23      9.42 o 
 -17   4   7        0.00        1.24      9.65 o 
 -16   4   7       31.04       54.63     12.49 o 
 -15   4   7       64.22       74.34     22.20 o 
 -14   4   7      389.18      436.31     36.92 o 
 -13   4   7       82.39       89.34     13.49 o 
 -12   4   7      135.87      150.87     19.75 o 
 -11   4   7     1008.70     1101.88     45.11 o 
 -10   4   7      174.43      134.77     16.05 o 
  -9   4   7       47.82       51.00     14.24 o 
  -8   4   7      260.76      257.91     22.89 o 
  -7   4   7       21.61       31.04      7.92 o 
  -6   4   7        1.05        7.40      5.65 o 
  -5   4   7       24.12       20.15      7.87 o 
  -4   4   7       76.87       68.17     16.13 o 
  -3   4   7        4.05        4.29      3.60 o 
  -2   4   7       16.99       19.78      7.89 o 
  -1   4   7       69.30       87.22     17.36 o 
   0   4   7        1.13       10.08      6.01 o 
   1   4   7       81.89       47.37     32.52 o 
   2   4   7        0.45        8.75      4.90 o 
   3   4   7      100.80      118.60     19.09 o 
   4   4   7      994.67     1074.35     72.20 o 
   5   4   7      358.35      321.45     18.55 o 
   6   4   7      199.51      212.75     17.89 o 
   7   4   7       21.42       22.44      8.27 o 
   8   4   7        6.04       16.47      7.73 o 
   9   4   7      226.74      225.85     17.93 o 
  10   4   7      338.01      392.50     21.98 o 
  11   4   7       71.58       66.17      9.80 o 
  12   4   7      126.15      124.06     13.82 o 
  13   4   7       18.56       15.78      6.22 o 
  14   4   7       68.54       55.37     10.29 o 
  15   4   7       56.71       57.42      9.06 o 
  16   4   7        3.34        5.77      4.21 o 
  17   4   7       11.90       17.45      9.56 o 
  18   4   7       62.80       56.84     13.87 o 
  19   4   7       84.52       71.81     16.61 o 
  20   4   7      194.28      180.97     33.48 o 
  21   4   7       14.24        8.54      6.43 o 
  22   4   7        1.00       11.48     10.21 o 
  23   4   7       10.13       16.39     11.60 o 
 -24   5   7       49.67       42.54     15.88 o 
 -23   5   7        0.01        9.85     10.21 o 
 -22   5   7       39.08       53.40     13.58 o 
 -21   5   7        0.16        9.54     11.04 o 
 -20   5   7        4.84        8.45      9.02 o 
 -19   5   7        0.16       20.78     11.04 o 
 -18   5   7        0.69        8.59      5.79 o 
 -17   5   7        0.70       14.24      7.22 o 
 -16   5   7       48.92       36.13     10.67 o 
 -15   5   7        1.72        6.44      5.83 o 
 -14   5   7        0.00        8.82      6.25 o 
 -13   5   7        0.14        9.27      7.25 o 
 -12   5   7       18.37       15.82      8.42 o 
 -11   5   7       40.61       38.87     11.54 o 
 -10   5   7       16.61       29.19     12.88 o 
  -9   5   7       25.56       22.95     10.51 o 
  -8   5   7      659.11      697.27     36.98 o 
  -7   5   7       27.21       31.32      6.56 o 
  -6   5   7      558.07      524.18     31.76 o 
  -5   5   7      429.26      520.36     34.67 o 
  -4   5   7      289.50      297.39     31.74 o 
  -3   5   7       90.88      116.70     15.41 o 
  -2   5   7     1389.29     1463.64     61.74 o 
  -1   5   7      243.19      273.23     15.97 o 
   0   5   7       28.47       20.41      7.80 o 
   1   5   7        0.57        5.56      3.87 o 
   2   5   7        7.28        9.89      5.18 o 
   3   5   7      100.84      121.22     10.89 o 
   4   5   7        6.07       13.04      5.09 o 
   5   5   7      235.40      237.60     17.64 o 
   6   5   7      135.72      141.04     15.74 o 
   7   5   7       18.86       12.66      9.29 o 
   8   5   7       12.10       28.53      7.52 o 
   9   5   7       17.41       20.59      8.69 o 
  10   5   7       69.32       94.80     12.71 o 
  11   5   7      115.88      134.36     14.41 o 
  12   5   7       97.72      110.98     12.35 o 
  13   5   7        5.16       12.85      7.51 o 
  14   5   7        5.26       14.94      8.52 o 
  15   5   7      140.99      164.65     16.91 o 
  16   5   7        4.15       12.12      6.15 o 
  17   5   7       45.94       49.25     13.94 o 
  18   5   7       19.75       17.73      6.87 o 
  19   5   7        2.26       17.71      9.36 o 
  20   5   7       41.95       43.41     10.76 o 
  21   5   7        0.40       12.17      7.82 o 
  22   5   7        6.58        9.16     10.87 o 
 -23   6   7        2.60       16.30     12.79 o 
 -22   6   7        3.17        6.45      8.95 o 
 -21   6   7       12.98       15.34     10.67 o 
 -20   6   7        3.87       13.22      8.24 o 
 -19   6   7        6.36       11.28      6.74 o 
 -18   6   7       16.74       12.59     10.90 o 
 -17   6   7        0.17       14.16      7.66 o 
 -16   6   7        1.81        8.86      5.23 o 
 -15   6   7       14.22       11.78      7.77 o 
 -14   6   7       12.36       21.11      8.48 o 
 -13   6   7       17.86       26.11      9.69 o 
 -12   6   7       36.54       33.91     12.89 o 
 -11   6   7       94.45       89.11     20.99 o 
 -10   6   7       16.71       23.43     11.07 o 
  -9   6   7      105.22       84.72     24.57 o 
  -8   6   7        4.18       15.14      6.92 o 
  -7   6   7       12.66       11.84      7.98 o 
  -6   6   7        3.70        8.90      7.25 o 
  -5   6   7        2.22       10.28      6.12 o 
  -4   6   7        0.47       12.68      8.55 o 
  -3   6   7       13.94       18.22      8.80 o 
  -2   6   7        5.03       14.29      8.61 o 
  -1   6   7       54.69       67.38     18.69 o 
   0   6   7        2.85        6.85      4.00 o 
   1   6   7       28.77       33.28      8.21 o 
   2   6   7        0.00        5.03      5.46 o 
   3   6   7        0.39        5.82      4.32 o 
   4   6   7        0.00       11.46      5.23 o 
   5   6   7        3.34        7.38      5.20 o 
   6   6   7      406.93      388.85     15.66 o 
   7   6   7       95.61       83.85     13.64 o 
   8   6   7       53.40       53.18     12.21 o 
   9   6   7      795.57      752.24     52.20 o 
  10   6   7       33.91       55.62     11.02 o 
  11   6   7       19.05       38.25     10.40 o 
  12   6   7       56.88       52.48     11.13 o 
  13   6   7        2.34       14.29      5.53 o 
  14   6   7       11.61       22.54      8.39 o 
  15   6   7       55.95       52.11     10.54 o 
  16   6   7        3.56        9.55      6.19 o 
  17   6   7        0.39       12.84      6.67 o 
  18   6   7       33.02       24.82      9.36 o 
  19   6   7        1.50       10.62      6.38 o 
  20   6   7       20.69       17.10      8.52 o 
  21   6   7        1.09        9.67      7.45 o 
 -21   7   7        1.87       11.71      5.24 o 
 -20   7   7        8.03       14.35      8.08 o 
 -19   7   7        4.33       13.38      9.15 o 
 -18   7   7       40.34       25.39      9.24 o 
 -17   7   7        1.56       17.76      9.12 o 
 -16   7   7       97.91       98.49     29.03 o 
 -15   7   7      111.71       81.32     17.48 o 
 -14   7   7       31.09       46.70     13.84 o 
 -13   7   7      112.25      109.24     18.64 o 
 -12   7   7        0.03        4.74      4.90 o 
 -11   7   7        8.88       10.61      7.90 o 
 -10   7   7      140.16      128.36     26.10 o 
  -9   7   7      145.40      134.95     24.49 o 
  -8   7   7       47.85       54.78     18.18 o 
  -7   7   7       10.11       10.50      9.60 o 
  -6   7   7       60.00       67.35     24.05 o 
  -5   7   7       19.23        6.70     11.60 o 
  -4   7   7       38.98       41.73     21.57 o 
  -3   7   7       26.20       30.76      9.34 o 
  -2   7   7       71.35       67.54     12.31 o 
  -1   7   7        0.10       11.51      6.24 o 
   0   7   7      103.91       76.79     14.89 o 
   1   7   7       21.13       18.45      7.70 o 
   2   7   7       25.69       19.03      8.14 o 
   3   7   7      111.58       85.54     18.95 o 
   4   7   7        1.58        9.88      6.25 o 
   5   7   7        0.09       12.61      6.52 o 
   6   7   7       67.66       58.68     10.36 o 
   7   7   7      354.15      347.99     18.89 o 
   8   7   7        0.53       15.49      8.05 o 
   9   7   7       10.13       22.78      8.97 o 
  10   7   7       35.36       29.67      9.56 o 
  11   7   7       28.12       41.40     10.37 o 
  12   7   7        2.43        9.05      5.27 o 
  13   7   7       28.80       16.24      8.63 o 
  14   7   7       75.57       79.87     12.24 o 
  15   7   7       12.12       16.39      7.88 o 
  16   7   7        0.01       11.19      7.28 o 
  17   7   7       16.88       21.23      7.69 o 
  18   7   7       24.04       24.62      9.75 o 
  19   7   7       33.48       36.04     12.13 o 
 -19   8   7        2.59       10.89      7.38 o 
 -18   8   7        4.04       20.51     12.31 o 
 -17   8   7       57.62       22.69     11.15 o 
 -16   8   7       85.44      102.93     23.74 o 
 -15   8   7       22.16       27.16     11.83 o 
 -14   8   7        0.43       14.08      7.69 o 
 -13   8   7       18.37       11.54     10.57 o 
 -12   8   7        0.01       17.60      8.05 o 
 -11   8   7        0.12        8.61      7.88 o 
 -10   8   7       49.53       48.38     20.51 o 
  -9   8   7      132.49       80.96     25.14 o 
  -8   8   7       61.32       61.68     19.53 o 
  -7   8   7       22.07       23.45     24.93 o 
  -6   8   7       13.60       18.20     22.79 o 
  -5   8   7        0.27       10.61     13.33 o 
  -4   8   7       42.30       50.35     23.86 o 
  -3   8   7        0.70        9.91      9.47 o 
  -2   8   7       14.95       10.26      6.69 o 
  -1   8   7        0.00       10.43      7.17 o 
   0   8   7        3.11       11.28      6.86 o 
   1   8   7        1.74       10.60      6.29 o 
   2   8   7       30.89       25.43      9.30 o 
   3   8   7       19.42       18.03      7.41 o 
   4   8   7      170.02      161.94     20.25 o 
   5   8   7       26.72       12.40      7.98 o 
   6   8   7       18.28       15.76      6.45 o 
   7   8   7      172.68      191.20     18.65 o 
   8   8   7       47.56       42.54     11.88 o 
   9   8   7       68.82       83.89     14.79 o 
  10   8   7       22.81       27.96     10.61 o 
  11   8   7       74.73       64.16     12.16 o 
  12   8   7       50.79       42.78      9.14 o 
  13   8   7       58.43       43.91     11.65 o 
  14   8   7        2.84       13.47      6.41 o 
  15   8   7        1.96       11.90      7.49 o 
  16   8   7        6.35       14.69      8.16 o 
  17   8   7        0.83       16.39      7.53 o 
 -16   9   7       12.20       13.68      6.73 o 
 -15   9   7        0.09        7.55      6.77 o 
 -14   9   7       35.53       31.96     16.75 o 
 -13   9   7        5.20       16.42     11.34 o 
 -12   9   7        0.46       16.20      7.26 o 
 -11   9   7        2.84       17.73      9.07 o 
 -10   9   7       12.36       14.19      8.92 o 
  -9   9   7       20.12        9.52     10.99 o 
  -8   9   7       70.47       87.43     36.10 o 
  -7   9   7        0.32       30.11     28.08 o 
  -6   9   7       12.72       25.31     16.59 o 
  -5   9   7        1.33       12.43     12.04 o 
  -4   9   7        7.52       22.32     13.73 o 
  -3   9   7        0.02       11.78     13.42 o 
  -2   9   7       13.91       23.98     21.23 o 
  -1   9   7       38.00       31.55     17.43 o 
   0   9   7        5.91       17.01     13.25 o 
   1   9   7       11.47       12.36      8.20 o 
   2   9   7      100.35       89.31     15.25 o 
   3   9   7        8.89       19.72      7.14 o 
   4   9   7       93.75       72.62     16.30 o 
   5   9   7      228.75      235.34     23.71 o 
   6   9   7       26.51       35.22     11.71 o 
   7   9   7       59.81       66.37     12.35 o 
   8   9   7       41.86       33.06      9.26 o 
   9   9   7       35.99       31.24      9.55 o 
  10   9   7        0.68        7.81      7.18 o 
  11   9   7       43.07       38.38     11.48 o 
  12   9   7        0.86       17.33      8.02 o 
  13   9   7       43.78       32.49      9.12 o 
  14   9   7       44.85       38.69     10.39 o 
 -12  10   7        2.06        7.89      7.53 o 
 -11  10   7       19.55        7.14      7.65 o 
 -10  10   7        0.03       15.72     13.29 o 
  -9  10   7        3.41       21.82     25.25 o 
  -8  10   7        6.99       22.99     17.77 o 
  -7  10   7        0.23        7.18      8.09 o 
  -6  10   7        0.82       10.96     11.92 o 
  -5  10   7       78.43       58.24     25.94 o 
  -4  10   7      109.59      103.01     43.02 o 
  -3  10   7      171.13      221.63     43.95 o 
  -2  10   7       21.44        8.96     10.49 o 
  -1  10   7        1.16        5.20      8.59 o 
   0  10   7        3.18       19.92     13.07 o 
   1  10   7        0.39       10.52     10.19 o 
   2  10   7        1.74        5.92      8.85 o 
   3  10   7       31.69       29.96      9.83 o 
   4  10   7        0.54        7.22      3.58 o 
   5  10   7       41.02       43.79     12.43 o 
   6  10   7       11.66       19.25      9.31 o 
   7  10   7       87.36       70.82     12.57 o 
   8  10   7      127.57      116.15     17.09 o 
   9  10   7       17.85       14.21      8.25 o 
  10  10   7       22.01       15.12      8.36 o 
  -3  11   7        1.09       13.59     10.60 o 
  -2  11   7        4.02       14.22      9.21 o 
  -1  11   7        7.58       21.47     12.39 o 
   0  11   7      142.94      162.30     41.88 o 
   1  11   7       64.57       70.53     22.83 o 
 -26   0   8       31.18       27.36     18.17 o 
 -25   0   8       11.12        3.12     11.78 o 
 -24   0   8       47.34       36.45     18.96 o 
 -23   0   8        7.30        7.34     18.65 o 
 -22   0   8        0.31        6.50     14.79 o 
 -21   0   8       40.13       32.80     19.54 o 
 -20   0   8     1422.77     1395.01     48.60 o 
 -19   0   8       64.99       58.79     19.97 o 
 -18   0   8      786.78      717.60     34.44 o 
 -17   0   8      255.89      226.06     21.61 o 
 -16   0   8       84.19       85.09     11.60 o 
 -15   0   8      279.81      319.12     16.53 o 
 -14   0   8      187.52      146.21     13.97 o 
 -13   0   8       15.98       20.41      6.97 o 
 -12   0   8       53.63       48.96      8.63 o 
 -11   0   8       65.56       57.39     15.07 o 
 -10   0   8       17.76       11.09      5.19 o 
  -9   0   8        0.63        4.13      4.36 o 
  -8   0   8       17.39       13.67      4.42 o 
  -7   0   8       47.44       39.83      8.03 o 
  -6   0   8      130.29      143.63     16.90 o 
  -5   0   8      581.33      702.23     48.76 o 
  -4   0   8     2198.23     2397.96     54.25 o 
  -3   0   8       25.07       38.83     14.58 o 
  -2   0   8     1261.19     1139.13     71.68 o 
  -1   0   8       60.85       58.11     22.45 o 
   0   0   8       13.56       22.82     16.74 o 
   1   0   8        4.03        3.49     13.58 o 
   2   0   8        6.24        7.21      2.82 o 
   3   0   8      790.72      852.10    261.47 o 
   4   0   8        0.28       10.37      7.06 o 
   5   0   8      853.07     1066.55     74.16 o 
   6   0   8      182.74      242.54     22.77 o 
   7   0   8      547.51      665.90     56.97 o 
   8   0   8     4091.32     4233.02    146.40 o 
   9   0   8      206.73      211.94     22.97 o 
  10   0   8       11.58       37.13     11.33 o 
  11   0   8      721.91      877.36     56.79 o 
  12   0   8        2.23        5.99      9.12 o 
  13   0   8      682.27      729.12     59.43 o 
  14   0   8     1102.35     1085.63     41.65 o 
  15   0   8      272.49      300.23     32.87 o 
  16   0   8        1.17       22.22     16.70 o 
  17   0   8      108.01      113.35     22.51 o 
  18   0   8       30.39       38.72     23.08 o 
  19   0   8       28.46       56.94     28.42 o 
  20   0   8       16.91       19.69     11.44 o 
  21   0   8       13.87       21.19     14.58 o 
  22   0   8        8.32       24.59     12.39 o 
  23   0   8       58.44       88.29     25.40 o 
  24   0   8       17.79       17.18     13.24 o 
 -26   1   8        7.11       14.01     10.55 o 
 -25   1   8       38.35       24.73     10.56 o 
 -24   1   8        0.93        6.08      8.27 o 
 -23   1   8       24.95       21.65     12.74 o 
 -22   1   8      169.22      137.13     19.50 o 
 -21   1   8       77.39       73.53     12.85 o 
 -20   1   8        4.92       16.78     11.07 o 
 -19   1   8       24.56       29.16     10.10 o 
 -18   1   8       69.94       56.56      9.58 o 
 -17   1   8        9.78       19.09      8.45 o 
 -16   1   8       63.83       62.35     10.14 o 
 -15   1   8       42.46       38.21      8.84 o 
 -14   1   8      542.17      636.52     30.58 o 
 -13   1   8       86.03       95.24      8.61 o 
 -12   1   8       33.10       32.75      6.03 o 
 -11   1   8        7.49       11.95      5.24 o 
 -10   1   8        0.99        6.84      3.62 o 
  -9   1   8      447.95      492.59     19.83 o 
  -8   1   8       41.41       49.27      5.58 o 
  -7   1   8       58.11       68.60      8.14 o 
  -6   1   8      594.87      613.59     28.89 o 
  -5   1   8       37.58       50.30      4.87 o 
  -4   1   8      625.94      622.75     19.91 o 
  -3   1   8      248.77      268.26     11.86 o 
  -2   1   8      716.13      716.59     29.67 o 
  -1   1   8       12.14       16.00      6.40 o 
   0   1   8      233.39      250.87     27.86 o 
   1   1   8        2.31        3.39      3.25 o 
   2   1   8        2.75        2.90      2.23 o 
   3   1   8       29.75       49.90      8.30 o 
   4   1   8        2.18        5.08      4.17 o 
   5   1   8        0.32        9.34      6.92 o 
   6   1   8       20.82        9.64      6.40 o 
   7   1   8        3.72       15.62      5.21 o 
   8   1   8      160.90      150.50     14.28 o 
   9   1   8      188.50      192.30     19.41 o 
  10   1   8      265.63      231.32     16.32 o 
  11   1   8       17.46       18.61      5.57 o 
  12   1   8      279.19      253.74     17.68 o 
  13   1   8        2.20       10.45      5.75 o 
  14   1   8       14.26       21.94      8.86 o 
  15   1   8      144.83      159.59     19.81 o 
  16   1   8       35.00       66.89     13.46 o 
  17   1   8        3.57       10.89      7.69 o 
  18   1   8       45.66       66.16     14.33 o 
  19   1   8        5.14       16.13      8.37 o 
  20   1   8        8.00        9.07      7.09 o 
  21   1   8       53.98       61.48     16.71 o 
  22   1   8        0.28        6.76      6.76 o 
  23   1   8        3.42       13.45      7.45 o 
  24   1   8        4.60       14.66      8.28 o 
 -26   2   8        0.67       14.58     13.84 o 
 -25   2   8       49.61       19.39     13.42 o 
 -24   2   8        0.72       -1.53      8.11 o 
 -23   2   8       49.87       47.54     20.87 o 
 -22   2   8       90.77       60.36     17.96 o 
 -21   2   8        0.77        3.51      7.36 o 
 -20   2   8        0.98        2.63      6.61 o 
 -19   2   8        0.69       20.51     10.81 o 
 -18   2   8        4.60       17.36      9.70 o 
 -17   2   8       84.19       83.22     13.78 o 
 -16   2   8       85.19       80.81     13.77 o 
 -15   2   8      247.17      240.73     14.67 o 
 -14   2   8       31.89       46.53     10.55 o 
 -13   2   8      102.76       71.91     15.41 o 
 -12   2   8       24.35       27.46      5.44 o 
 -11   2   8       53.65       45.45      8.74 o 
 -10   2   8       53.22       23.83     19.07 o 
  -9   2   8       33.63       31.18      6.83 o 
  -8   2   8       85.35       68.21      8.05 o 
  -7   2   8      149.52      166.70     11.88 o 
  -6   2   8       42.01       31.06      8.02 o 
  -5   2   8       92.78      104.69     19.86 o 
  -4   2   8        8.27       25.31      9.27 o 
  -3   2   8      245.47      377.97     27.55 o 
  -2   2   8       27.72       27.04      8.14 o 
  -1   2   8       61.77       67.86     16.31 o 
   0   2   8       46.58       62.77     15.06 o 
   1   2   8      365.65      500.25     54.59 o 
   2   2   8       58.39       55.04     14.41 o 
   3   2   8      449.29      520.82     55.58 o 
   4   2   8       67.14       57.96      8.33 o 
   5   2   8      446.99      501.50     38.60 o 
   6   2   8      663.90       -4.01      5.39 o 
   7   2   8       30.49       38.24      8.44 o 
   8   2   8      640.87      478.13     28.61 o 
   9   2   8      309.08      332.67     24.48 o 
  10   2   8       97.42      100.67     10.94 o 
  11   2   8        9.04       14.86      5.84 o 
  12   2   8       24.81       28.79      6.17 o 
  13   2   8       19.39       24.21      6.92 o 
  14   2   8      164.76      162.98     18.89 o 
  15   2   8      170.62      170.71     19.66 o 
  16   2   8       43.67       45.40     10.77 o 
  17   2   8      102.72       97.20     18.40 o 
  18   2   8        5.13        5.40      7.52 o 
  19   2   8        9.24       19.30      9.52 o 
  20   2   8        2.19       15.73      8.61 o 
  21   2   8       10.51       12.66      7.03 o 
  22   2   8        5.71       10.26      5.92 o 
  23   2   8        5.86       21.98      9.63 o 
 -25   3   8        5.54        9.88     14.42 o 
 -24   3   8       35.20       21.23     17.48 o 
 -23   3   8        1.23        5.15     10.29 o 
 -22   3   8       20.99       21.41     10.58 o 
 -21   3   8      121.88      129.83     15.06 o 
 -20   3   8        0.04       21.34      9.05 o 
 -19   3   8       91.99       94.76     13.02 o 
 -18   3   8        0.06        5.96      5.93 o 
 -17   3   8       77.82       59.37     19.28 o 
 -16   3   8        4.28        2.81      7.82 o 
 -15   3   8      213.67      206.90     19.42 o 
 -14   3   8      171.19      168.15     16.97 o 
 -13   3   8      397.95      385.57     17.97 o 
 -12   3   8      247.77      191.86     25.47 o 
 -11   3   8     1277.84     1232.79     53.09 o 
 -10   3   8       12.77       11.80      7.81 o 
  -9   3   8      383.09      388.46     11.38 o 
  -8   3   8        7.51       16.04      4.78 o 
  -7   3   8       14.02        3.55     20.39 o 
  -6   3   8        6.06       -0.21      5.78 o 
  -5   3   8       30.98       78.89     16.28 o 
  -4   3   8       23.96       45.27     16.82 o 
  -3   3   8        2.10        8.19      6.46 o 
  -2   3   8       21.58       22.61      8.74 o 
  -1   3   8       25.95       26.17      6.58 o 
   0   3   8       37.94       39.13      9.89 o 
   1   3   8      253.94      327.53     20.27 o 
   2   3   8       84.04      113.27     12.33 o 
   3   3   8       42.16       60.78     18.57 o 
   4   3   8      164.92      260.20     60.02 o 
   5   3   8      294.54       35.15    129.26 o 
   6   3   8       60.53      108.36     14.74 o 
   7   3   8       24.87       19.37      5.20 o 
   8   3   8       32.82       36.82      7.57 o 
   9   3   8      440.00      390.15     21.32 o 
  10   3   8       49.79       50.86      8.21 o 
  11   3   8      190.81      257.01     16.69 o 
  12   3   8      259.11      235.58     17.58 o 
  13   3   8      145.11      178.23     15.35 o 
  14   3   8      127.73      131.81     22.02 o 
  15   3   8       28.46       23.91      9.49 o 
  16   3   8        0.08       12.18      9.09 o 
  17   3   8       57.82       39.66     11.78 o 
  18   3   8       40.50       45.74     12.33 o 
  19   3   8       18.21       17.78      7.88 o 
  20   3   8       26.33       29.03     10.80 o 
  21   3   8        7.43       17.81      7.49 o 
  22   3   8        4.55       16.67      8.79 o 
  23   3   8        0.05       10.46      8.09 o 
 -24   4   8       20.10       24.77     15.75 o 
 -23   4   8        0.02       15.46     12.50 o 
 -22   4   8       19.25       22.18     12.97 o 
 -21   4   8       17.33       19.75     13.54 o 
 -20   4   8       17.01       22.29     11.14 o 
 -19   4   8        0.89        5.29      7.18 o 
 -18   4   8       35.10       26.16      9.72 o 
 -17   4   8        0.00        7.22      4.63 o 
 -16   4   8        1.75        6.55      8.03 o 
 -15   4   8       10.88        3.20      7.77 o 
 -14   4   8      139.43      129.94     22.50 o 
 -13   4   8      338.87      349.94     25.57 o 
 -12   4   8       58.94       56.29     13.48 o 
 -11   4   8       66.04       66.85     12.15 o 
 -10   4   8       11.15        5.41      3.88 o 
  -9   4   8      584.38      518.64     36.85 o 
  -8   4   8      253.70      229.47     29.13 o 
  -7   4   8       73.71       73.14     13.43 o 
  -6   4   8      148.87       27.46     83.17 o 
  -5   4   8        6.28        8.26      5.32 o 
  -4   4   8       28.94       36.47     13.00 o 
  -3   4   8       13.77       13.52      8.79 o 
  -2   4   8      996.71     1158.85     65.16 o 
  -1   4   8      415.79      409.41     60.96 o 
   0   4   8      500.18      759.40    120.30 o 
   1   4   8      667.49      669.17     37.65 o 
   2   4   8      330.93      301.44     20.14 o 
   3   4   8       68.58       23.52     19.58 o 
   4   4   8       20.53       24.67      6.91 o 
   5   4   8        0.43        5.16      5.74 o 
   6   4   8      548.65      593.68     27.34 o 
   7   4   8      518.39      456.09     23.27 o 
   8   4   8        1.81        7.34      6.41 o 
   9   4   8        6.96       15.41      8.70 o 
  10   4   8        8.82       20.37     15.93 o 
  11   4   8        0.60        6.52      6.85 o 
  12   4   8      123.05      101.83     14.18 o 
  13   4   8       11.63        8.77      6.18 o 
  14   4   8        9.00       16.47      6.02 o 
  15   4   8        4.62        8.70      6.34 o 
  16   4   8       27.82       29.09      9.96 o 
  17   4   8       73.38       71.28     22.28 o 
  18   4   8       11.11        9.67      5.66 o 
  19   4   8        1.28        9.36      5.75 o 
  20   4   8        8.51       14.93      8.32 o 
  21   4   8        1.57       11.10      8.50 o 
  22   4   8       64.96       71.98     19.58 o 
 -23   5   8       21.23       33.00     15.16 o 
 -22   5   8       18.51       11.52     15.27 o 
 -21   5   8        1.93       21.09     19.80 o 
 -20   5   8        2.50        8.25     13.17 o 
 -19   5   8        9.92       13.88     14.38 o 
 -18   5   8        2.36       11.25     16.22 o 
 -17   5   8        7.73       16.33     13.64 o 
 -16   5   8       38.39       34.23      9.91 o 
 -15   5   8        3.02        7.68      4.91 o 
 -14   5   8       60.45       51.75     14.34 o 
 -13   5   8       13.57       18.74      6.17 o 
 -12   5   8        2.26        6.94      5.75 o 
 -11   5   8       98.17       91.98     16.41 o 
 -10   5   8       68.52       74.47     18.96 o 
  -9   5   8        6.93       13.82      6.56 o 
  -8   5   8        8.65        4.04      3.56 o 
  -7   5   8        0.12       -4.21     10.83 o 
  -6   5   8      334.80      338.61     25.48 o 
  -5   5   8     1142.69     1065.01     47.87 o 
  -4   5   8      683.29      667.15     34.50 o 
  -3   5   8     1060.61     1204.68     55.68 o 
  -2   5   8      198.68      200.75     18.67 o 
  -1   5   8        0.15       14.67     10.86 o 
   0   5   8       50.90       51.14     21.93 o 
   1   5   8      680.53      750.69     46.05 o 
   2   5   8      680.18      684.97     73.70 o 
   3   5   8     1398.95     1463.03     98.06 o 
   4   5   8      544.75      546.70     28.02 o 
   5   5   8       10.59       11.77      6.02 o 
   6   5   8      464.74      425.45     21.60 o 
   7   5   8       34.78       33.10     10.50 o 
   8   5   8       40.70       42.70     11.93 o 
   9   5   8        5.41        8.57      7.90 o 
  10   5   8      413.21      365.08     22.09 o 
  11   5   8       36.22       57.94     13.80 o 
  12   5   8      208.37      217.02     20.36 o 
  13   5   8       84.47       73.02     12.31 o 
  14   5   8        9.97       14.79      6.85 o 
  15   5   8       13.15       17.66      7.20 o 
  16   5   8       24.32       34.71      9.98 o 
  17   5   8       22.49       28.02      9.31 o 
  18   5   8        4.76       14.06      7.64 o 
  19   5   8       57.73       41.71     10.59 o 
  20   5   8       18.28       32.25     10.75 o 
  21   5   8      109.17      104.03     25.33 o 
 -22   6   8        1.70       23.19     30.37 o 
 -21   6   8        1.84       10.58     13.08 o 
 -20   6   8       14.80       35.16     18.88 o 
 -19   6   8       60.73       83.92     22.50 o 
 -18   6   8       27.86       28.10     15.31 o 
 -17   6   8       19.10       13.41     12.33 o 
 -16   6   8       13.15       14.56      9.72 o 
 -15   6   8       61.44       50.26     16.73 o 
 -14   6   8       32.60       13.91     10.80 o 
 -13   6   8        2.53       14.80      9.26 o 
 -12   6   8       11.17       10.74      5.28 o 
 -11   6   8       16.88       18.95      9.81 o 
 -10   6   8       23.83       13.08      7.90 o 
  -9   6   8       56.75       49.52     15.79 o 
  -8   6   8       75.00       72.58     15.53 o 
  -7   6   8       47.01       43.80     21.48 o 
  -6   6   8       48.49       23.04     17.74 o 
  -5   6   8       28.31       30.30     15.88 o 
  -4   6   8        0.85       13.68      8.02 o 
  -3   6   8      311.96      370.62     38.36 o 
  -2   6   8      429.47      417.50     37.58 o 
  -1   6   8      296.73      330.43     30.10 o 
   0   6   8      530.05      503.74     35.12 o 
   1   6   8       93.08      124.89     18.51 o 
   2   6   8        1.28        6.72      3.97 o 
   3   6   8       10.45       11.72      5.47 o 
   4   6   8       87.07       79.85     12.53 o 
   5   6   8       47.08       40.03     11.72 o 
   6   6   8        8.01       29.51     11.23 o 
   7   6   8      114.27      117.62     16.71 o 
   8   6   8        8.12       11.43      6.68 o 
   9   6   8       86.39       76.80     12.10 o 
  10   6   8       49.96       50.31     12.05 o 
  11   6   8        9.16       18.21      7.65 o 
  12   6   8       91.72      114.73     16.42 o 
  13   6   8       30.45       25.42      7.29 o 
  14   6   8        8.42       18.77      7.59 o 
  15   6   8       15.35       12.22      6.49 o 
  16   6   8       17.07       18.11      7.77 o 
  17   6   8       11.13        7.84      7.47 o 
  18   6   8       30.95       33.23     10.17 o 
  19   6   8       22.26       21.72     10.51 o 
 -20   7   8        5.74        3.61     11.67 o 
 -19   7   8        2.58        5.76     12.11 o 
 -18   7   8        2.72       21.95     13.55 o 
 -17   7   8        2.88       14.87     12.70 o 
 -16   7   8        2.62       14.41      9.17 o 
 -15   7   8        5.43       21.67     14.49 o 
 -14   7   8       43.51       51.61     16.03 o 
 -13   7   8       19.76        6.60      7.87 o 
 -12   7   8        8.97        7.35     14.76 o 
 -11   7   8       11.66       20.00     15.32 o 
 -10   7   8        2.80       24.03     16.06 o 
  -9   7   8        0.69        3.88     13.02 o 
  -8   7   8       33.21       38.10     18.26 o 
  -7   7   8        0.25       18.17     10.29 o 
  -6   7   8        0.19        9.92     10.11 o 
  -5   7   8       33.72       35.25     20.49 o 
  -4   7   8        0.07       12.76     12.62 o 
  -3   7   8       30.80       37.36     15.67 o 
  -2   7   8       30.79       18.01      8.16 o 
  -1   7   8       12.27       10.42      7.35 o 
   0   7   8       30.37       20.98     10.33 o 
   1   7   8       28.37       20.51      8.93 o 
   2   7   8        0.08        0.75      6.30 o 
   3   7   8       10.86       14.14      8.26 o 
   4   7   8       25.43       24.93      7.49 o 
   5   7   8       10.47       12.72      6.69 o 
   6   7   8       22.52       28.29      9.54 o 
   7   7   8       18.95       28.44      8.49 o 
   8   7   8        6.71        8.86      6.64 o 
   9   7   8       14.11       20.00      8.01 o 
  10   7   8       12.25       18.39      6.92 o 
  11   7   8        8.10       15.08      7.68 o 
  12   7   8        1.94       10.45      6.51 o 
  13   7   8       11.23       13.87      7.62 o 
  14   7   8       15.76       13.09      7.39 o 
  15   7   8        5.24       21.76      8.69 o 
  16   7   8        2.86       13.30      5.68 o 
  17   7   8        0.01        5.65      5.43 o 
 -17   8   8       32.00       26.86     11.41 o 
 -16   8   8       15.50       19.58     14.95 o 
 -15   8   8        2.92       18.34     14.34 o 
 -14   8   8        7.83       25.36     16.40 o 
 -13   8   8        2.84        8.43     12.38 o 
 -12   8   8       81.49       92.13     35.56 o 
 -11   8   8       19.95       36.11     20.92 o 
 -10   8   8       19.94       16.47     15.22 o 
  -9   8   8        0.27        9.34     10.67 o 
  -8   8   8       31.18       33.28     21.01 o 
  -7   8   8       97.19      100.01     29.09 o 
  -6   8   8       33.74       31.92     19.78 o 
  -5   8   8        5.63       13.53     14.66 o 
  -4   8   8        3.04        5.98      9.13 o 
  -3   8   8       41.93       62.86     24.11 o 
  -2   8   8       43.96       37.13     31.69 o 
  -1   8   8       66.23       72.34     28.46 o 
   0   8   8       27.46       20.12     11.78 o 
   1   8   8       85.77       49.37     15.27 o 
   2   8   8       95.74       59.65     15.08 o 
   3   8   8        0.05        9.69      6.34 o 
   4   8   8        1.75        9.56      6.58 o 
   5   8   8      172.21      191.18     17.81 o 
   6   8   8      195.73      173.56     16.32 o 
   7   8   8       10.60       12.66      7.46 o 
   8   8   8       60.80       60.93     14.04 o 
   9   8   8       16.90       16.48      7.90 o 
  10   8   8       48.46       30.96      8.88 o 
  11   8   8       16.48       12.72      5.80 o 
  12   8   8        3.12        6.97      6.57 o 
  13   8   8        6.76       15.04      6.12 o 
  14   8   8        2.01        9.72      7.31 o 
  15   8   8        0.95        8.74      8.13 o 
 -14   9   8        0.36        6.21     11.29 o 
 -13   9   8       14.61       18.49     14.57 o 
 -12   9   8        1.14       17.18     18.54 o 
 -11   9   8       25.48       26.83     20.13 o 
 -10   9   8       34.05       13.90     16.64 o 
  -9   9   8        0.33       14.09     15.53 o 
  -8   9   8        0.30        3.12     11.94 o 
  -7   9   8       17.73       16.62      9.50 o 
  -6   9   8        3.65       15.30     11.42 o 
  -5   9   8        7.58       15.16     17.01 o 
  -4   9   8       13.12        3.54     21.02 o 
  -3   9   8        0.01        9.30     10.71 o 
  -2   9   8       21.31       30.42     16.67 o 
  -1   9   8       63.79       42.53     23.93 o 
   0   9   8      121.04       91.55     32.61 o 
   1   9   8       73.80       81.81     27.47 o 
   2   9   8      115.34       90.65     23.05 o 
   3   9   8        0.14        5.36      5.55 o 
   4   9   8       10.31       15.20      9.25 o 
   5   9   8        4.61       10.86      7.57 o 
   6   9   8        1.00       17.68      9.55 o 
   7   9   8       16.29       24.43     10.21 o 
   8   9   8        4.26        8.56      7.46 o 
   9   9   8       11.88       20.53     11.78 o 
  10   9   8       29.84       14.87      6.55 o 
  11   9   8       11.12       17.92      8.36 o 
  12   9   8       12.46       16.67      9.47 o 
  -9  10   8        8.63        4.95     11.62 o 
  -8  10   8        0.11       16.28     12.12 o 
  -7  10   8       33.50       23.23     20.10 o 
  -6  10   8        0.16       11.95     14.28 o 
  -5  10   8        0.30       10.45     10.69 o 
  -4  10   8        1.18        4.36     14.39 o 
  -3  10   8        0.15        8.40     10.04 o 
  -2  10   8       34.27       37.53     22.50 o 
  -1  10   8       19.66       13.50      6.88 o 
   0  10   8        1.61       14.38     15.16 o 
   1  10   8        0.08        3.19      8.18 o 
   2  10   8        0.57       15.20     10.19 o 
   3  10   8        0.00        2.00     14.85 o 
   4  10   8       23.49       33.30     17.71 o 
   5  10   8       15.73       15.58      8.52 o 
   6  10   8        9.51       15.87      9.36 o 
 -17   1   9      549.65      544.18     33.70 o 
 -16   1   9        0.74       10.28      8.20 o 
 -15   1   9       87.28       57.22     10.42 o 
 -14   1   9      451.22      430.08     30.37 o 
 -13   1   9      101.42       93.57     10.26 o 
 -12   1   9      126.30      136.56     12.19 o 
 -11   1   9      121.83      122.20     10.65 o 
 -10   1   9      580.12      525.81     43.26 o 
  -9   1   9      801.38      998.75     54.68 o 
  -8   1   9      565.85      514.47     32.81 o 
  -7   1   9      205.14      192.58     16.21 o 
  -6   1   9       80.69       78.03     15.42 o 
  -5   1   9      259.18      275.33     20.81 o 
  -4   1   9       55.51       55.16     12.46 o 
  -3   1   9       75.88       72.90     20.60 o 
  -2   1   9       39.28       30.14     14.20 o 
  -1   1   9      665.20      654.16     38.18 o 
   0   1   9        1.61       10.49      7.40 o 
   1   1   9      470.91      594.76    118.09 o 
   2   1   9     2590.69     2989.76    264.36 o 
   3   1   9      124.25      105.89     47.14 o 
   4   1   9        0.01       16.77      5.61 o 
   5   1   9      656.29      605.81    113.70 o 
   6   1   9      950.33      918.51     82.83 o 
   7   1   9      904.88       -1.64      4.97 o 
   8   1   9      128.98      153.82     22.32 o 
   9   1   9      196.61      148.09     14.02 o 
  10   1   9        0.06       12.42      6.04 o 
  11   1   9      128.31      141.02     15.17 o 
  12   1   9       36.88       46.37     10.14 o 
  13   1   9        0.01        6.70      7.15 o 
  14   1   9        0.01       10.06      6.50 o 
  15   1   9       26.91       35.45     10.96 o 
  16   1   9        0.23        4.62      6.16 o 
  17   1   9        2.46        9.74      7.43 o 
  18   1   9       32.07       38.22      9.32 o 
  19   1   9       15.50       23.51      9.84 o 
  20   1   9        9.59       13.80      9.42 o 
  21   1   9        2.62       13.97      9.07 o 
  22   1   9        2.17        9.91      6.77 o 
 -20   2   9        7.49       11.52     10.46 o 
 -19   2   9        7.20        9.31      7.13 o 
 -18   2   9       76.04       71.32     23.61 o 
 -17   2   9        4.47       18.65      9.49 o 
 -16   2   9       90.84       90.17     12.74 o 
 -15   2   9      401.91      380.20     37.08 o 
 -14   2   9      146.87      130.81     35.68 o 
 -13   2   9      247.61      204.82     17.47 o 
 -12   2   9        6.72        5.70      6.82 o 
 -11   2   9       50.05        9.12     17.63 o 
 -10   2   9       15.28       30.34      8.58 o 
  -9   2   9      256.76      242.36     12.24 o 
  -8   2   9       29.95       32.14      7.64 o 
  -7   2   9       12.65       10.23      4.74 o 
  -6   2   9      116.60       79.65     17.11 o 
  -5   2   9      845.97      766.05     52.30 o 
  -4   2   9     1116.10     1131.55     70.56 o 
  -3   2   9      773.51      738.10     43.33 o 
  -2   2   9      525.28      601.01     38.26 o 
  -1   2   9        0.11        8.49     10.96 o 
   0   2   9      298.11      407.97     26.89 o 
   1   2   9       17.10       18.11     10.93 o 
   2   2   9     1399.06     1775.31    230.06 o 
   3   2   9      261.52       -1.53      3.22 o 
   4   2   9      172.78      204.37     31.66 o 
   5   2   9       49.11       48.13     12.13 o 
   6   2   9      229.04      167.90     20.84 o 
   7   2   9      122.25       25.11     43.22 o 
   8   2   9       23.31       29.33      7.32 o 
   9   2   9      493.61      473.26     36.57 o 
  10   2   9       89.88       87.37     11.82 o 
  11   2   9      270.30      236.91     18.11 o 
  12   2   9       45.74       45.38      9.61 o 
  13   2   9       26.73       24.39      6.27 o 
  14   2   9       27.24       23.42      8.54 o 
  15   2   9        4.65       10.32      6.52 o 
  16   2   9       19.85       26.63      9.90 o 
  17   2   9       70.76       68.58     15.75 o 
  18   2   9       87.09       75.36     26.52 o 
  19   2   9        2.55       14.87      7.41 o 
  20   2   9       36.56       42.47     13.00 o 
  21   2   9       44.64       47.19     13.93 o 
  22   2   9       45.65       50.11     12.54 o 
 -22   3   9       17.64       21.97     15.11 o 
 -21   3   9       17.90        9.06      8.94 o 
 -20   3   9       27.69       40.84     13.52 o 
 -19   3   9       10.11       14.87     13.12 o 
 -18   3   9        0.01        1.80      8.05 o 
 -17   3   9        0.36        9.11      9.61 o 
 -16   3   9        1.04       14.35     11.26 o 
 -15   3   9       17.71       22.87     12.64 o 
 -14   3   9       20.76       28.71     13.48 o 
 -13   3   9       36.89       48.03     13.05 o 
 -12   3   9      143.68      121.28     20.18 o 
 -11   3   9       28.93       19.39     12.29 o 
 -10   3   9      248.08      283.82     56.23 o 
  -9   3   9      484.85      436.44     68.56 o 
  -8   3   9      109.46       92.39     21.37 o 
  -7   3   9       15.02       14.97      5.40 o 
  -6   3   9        1.88        5.02      4.28 o 
  -5   3   9        7.16        7.58      6.27 o 
  -4   3   9      106.69       86.98     15.24 o 
  -3   3   9       13.15       25.32     10.34 o 
  -2   3   9        4.18        4.98      5.58 o 
  -1   3   9       26.77       31.41     12.61 o 
   0   3   9        8.34       15.80     11.33 o 
   1   3   9      284.34      253.99     30.89 o 
   2   3   9       67.10       69.29     21.92 o 
   3   3   9       39.46       50.47     18.31 o 
   4   3   9      529.83      681.26     58.82 o 
   5   3   9        1.92        3.15      4.42 o 
   6   3   9       41.32       50.31     13.80 o 
   7   3   9        0.01       10.67      5.67 o 
   8   3   9       16.48       22.24      6.85 o 
   9   3   9      140.14      135.86     13.83 o 
  10   3   9       22.66       40.37      8.77 o 
  11   3   9       69.03       62.29     10.83 o 
  12   3   9       19.43       25.36      7.06 o 
  13   3   9        5.76       12.92      6.78 o 
  14   3   9      164.31      167.53     16.16 o 
  15   3   9       15.03       20.28      7.34 o 
  16   3   9       11.37       22.76      8.47 o 
  17   3   9       79.40       78.61     14.54 o 
  18   3   9        3.39        7.55      6.09 o 
  19   3   9       21.87       19.87      7.27 o 
  20   3   9        0.36       13.77      7.12 o 
  21   3   9       23.54       37.91     11.87 o 
 -23   4   9       23.16       25.36     14.15 o 
 -22   4   9       17.66       33.55     24.06 o 
 -21   4   9       32.27       17.55     10.24 o 
 -20   4   9        3.26        3.14     10.03 o 
 -19   4   9        7.80        8.45      9.61 o 
 -18   4   9       41.09       41.51     14.92 o 
 -17   4   9       14.94        9.78      9.33 o 
 -16   4   9        1.60       10.53      9.76 o 
 -15   4   9        4.27       35.66     16.91 o 
 -14   4   9        2.21        7.32     10.46 o 
 -13   4   9       11.99       23.20     15.09 o 
 -12   4   9       17.89       10.62     13.83 o 
 -11   4   9       29.72       23.59     13.30 o 
 -10   4   9      344.62      382.96     62.57 o 
  -9   4   9      439.48      440.19     59.45 o 
  -8   4   9       88.86      104.99     18.82 o 
  -7   4   9      353.77      378.43     37.66 o 
  -6   4   9        0.71        6.76      5.64 o 
  -5   4   9       15.57       24.22      8.49 o 
  -4   4   9      130.85      201.62     36.71 o 
  -3   4   9      341.01      264.57     16.62 o 
  -2   4   9       62.92       70.50     21.34 o 
  -1   4   9       49.55       88.64     24.83 o 
   0   4   9       69.46       90.06     27.52 o 
   1   4   9      404.65      532.96    124.49 o 
   2   4   9      863.85      853.49     71.24 o 
   3   4   9      129.23      121.48     25.16 o 
   4   4   9        0.68       10.86      6.74 o 
   5   4   9      185.34      244.53     49.02 o 
   6   4   9      127.39      159.85     27.19 o 
   7   4   9       53.04       48.69     11.95 o 
   8   4   9       82.25       50.22     13.73 o 
   9   4   9       17.31       37.51      9.59 o 
  10   4   9      108.39      129.56     12.99 o 
  11   4   9      444.64      424.71     19.37 o 
  12   4   9       34.84       34.77      7.69 o 
  13   4   9        4.11        5.03      5.94 o 
  14   4   9       24.12       26.75     11.68 o 
  15   4   9       19.44       20.10      7.09 o 
  16   4   9        6.04       11.74      6.77 o 
  17   4   9        3.40       12.64      5.33 o 
  18   4   9       15.97       11.91      7.22 o 
  19   4   9       89.20       80.97     17.72 o 
  20   4   9      131.09      120.76     17.42 o 
 -22   5   9        5.63        8.23     13.26 o 
 -21   5   9       12.29       15.51     15.32 o 
 -20   5   9       49.42       32.37     16.78 o 
 -19   5   9       42.95       53.92     17.53 o 
 -18   5   9        4.66       16.48     14.75 o 
 -17   5   9       33.55       24.35     16.50 o 
 -16   5   9       11.03        4.28     10.68 o 
 -15   5   9       14.55       10.67     10.42 o 
 -14   5   9      162.73      157.54     32.38 o 
 -13   5   9       27.34       15.95     11.96 o 
 -12   5   9       41.03       28.93     10.96 o 
 -11   5   9        0.44       11.79      9.21 o 
 -10   5   9        9.92       11.79     11.74 o 
  -9   5   9       40.53       57.74     25.14 o 
  -8   5   9       15.28       47.70     22.29 o 
  -7   5   9       80.33       75.22     39.04 o 
  -6   5   9       81.63       75.64     27.47 o 
  -5   5   9      109.15       78.09     21.02 o 
  -4   5   9        6.59       12.25     19.76 o 
  -3   5   9       33.67       15.27     21.34 o 
  -2   5   9      231.29      232.90     24.13 o 
  -1   5   9      105.85      139.55     26.00 o 
   0   5   9      131.82      125.60     23.76 o 
   1   5   9        4.81       10.88      9.43 o 
   2   5   9      128.50       71.04     18.31 o 
   3   5   9      110.64      140.14     29.62 o 
   4   5   9        7.26       13.66      7.35 o 
   5   5   9       76.70       71.80     24.18 o 
   6   5   9      234.69      207.19     24.87 o 
   7   5   9      127.08      144.28     24.40 o 
   8   5   9        3.58       14.61     10.29 o 
   9   5   9      129.93      126.79     18.52 o 
  10   5   9      215.21      240.18     23.80 o 
  11   5   9        6.84        4.70      6.03 o 
  12   5   9        2.19       15.87      9.15 o 
  13   5   9      176.73      162.13     20.15 o 
  14   5   9      170.85      161.40     46.15 o 
  15   5   9       45.56       42.56     10.04 o 
  16   5   9        0.14        9.36      6.59 o 
  17   5   9        0.11        8.53      6.18 o 
  18   5   9       14.51       15.83     11.39 o 
  19   5   9        1.31       10.98      5.84 o 
 -20   6   9       14.70       29.36     18.70 o 
 -19   6   9        1.67        7.53     12.98 o 
 -18   6   9       20.07       19.64     12.93 o 
 -17   6   9       36.10       27.71     22.79 o 
 -16   6   9        6.29       16.59     15.58 o 
 -15   6   9        0.15       14.07     12.23 o 
 -14   6   9       76.70      103.53     27.31 o 
 -13   6   9        9.30       13.65     16.24 o 
 -12   6   9        3.07       25.81     16.84 o 
 -11   6   9       13.17       26.05     12.27 o 
 -10   6   9       40.48       40.22     20.76 o 
  -9   6   9        0.79       30.74     31.85 o 
  -8   6   9        2.38       19.94     17.43 o 
  -7   6   9       10.48       24.79     17.79 o 
  -6   6   9        0.47       13.61      8.67 o 
  -5   6   9       57.61       43.75     21.20 o 
  -4   6   9        6.99       14.23     11.53 o 
  -3   6   9        8.75        7.50     11.05 o 
  -2   6   9       13.56       16.20      7.57 o 
  -1   6   9        4.46        8.05      6.62 o 
   0   6   9       39.11       43.90     12.86 o 
   1   6   9       68.72       67.58     16.74 o 
   2   6   9       12.33       52.51     32.38 o 
   3   6   9       23.87       25.41      8.90 o 
   4   6   9        2.99        9.41      7.70 o 
   5   6   9       40.39       39.95     11.58 o 
   6   6   9        0.18        4.86      8.33 o 
   7   6   9        3.77        7.71      5.34 o 
   8   6   9      196.17      204.77     21.83 o 
   9   6   9       17.95       21.95      9.15 o 
  10   6   9        2.52        9.24      7.74 o 
  11   6   9        0.07       10.43      8.25 o 
  12   6   9       21.07       21.48      9.28 o 
  13   6   9        8.33       14.40      7.18 o 
  14   6   9        0.33       12.95      6.40 o 
  15   6   9        3.56       14.57      8.03 o 
  16   6   9        0.07       10.59      7.62 o 
  17   6   9       17.57       20.63      9.58 o 
 -18   7   9        8.89       19.95     16.50 o 
 -17   7   9        0.28       13.35     13.92 o 
 -16   7   9        3.04       22.41     11.12 o 
 -15   7   9       35.59       51.10     17.80 o 
 -14   7   9       26.24       12.59     12.73 o 
 -13   7   9       16.30       24.36     13.79 o 
 -12   7   9        0.13       14.55     10.09 o 
 -11   7   9       13.06       15.54     16.01 o 
 -10   7   9        1.92        2.94     12.39 o 
  -9   7   9       62.40       91.32     41.10 o 
  -8   7   9       11.89       10.48     15.01 o 
  -7   7   9        9.25       11.84     11.95 o 
  -6   7   9      118.34      144.53     35.58 o 
  -5   7   9        5.37       14.20     12.99 o 
  -4   7   9        0.97        5.13     10.04 o 
  -3   7   9        0.34        3.65     11.09 o 
  -2   7   9        5.42        1.52     11.81 o 
  -1   7   9        9.00        6.87      5.87 o 
   0   7   9        6.70        7.84      6.59 o 
   1   7   9       58.50       63.71     14.22 o 
   2   7   9        2.13       14.15      8.72 o 
   3   7   9        5.45       12.51      6.03 o 
   4   7   9       29.29       32.36     11.00 o 
   5   7   9        2.50       13.13      8.81 o 
   6   7   9       11.41       11.09      7.68 o 
   7   7   9      186.98      188.96     25.66 o 
   8   7   9       42.90       46.58     12.04 o 
   9   7   9        0.11        8.48      7.90 o 
  10   7   9        2.54        7.10      7.94 o 
  11   7   9       28.20       15.71      7.95 o 
  12   7   9       46.68       66.76     13.42 o 
  13   7   9        4.56       14.10     10.88 o 
  14   7   9        0.02       12.38      9.10 o 
  15   7   9        8.54       18.14     10.64 o 
 -15   8   9       23.49       25.62     16.28 o 
 -14   8   9        1.96        1.75     11.69 o 
 -13   8   9       65.85       78.59     24.44 o 
 -12   8   9       21.11       15.70     21.14 o 
 -11   8   9        1.06       10.53     11.76 o 
 -10   8   9        3.85       19.35     14.98 o 
  -9   8   9        0.53       11.36     10.74 o 
  -8   8   9        2.50        6.34     11.94 o 
  -7   8   9       82.86       67.59     27.66 o 
  -6   8   9       88.08      125.35     34.63 o 
  -5   8   9        9.14       24.83     12.02 o 
  -4   8   9        2.67        8.06     10.17 o 
  -3   8   9       10.52        8.60      6.84 o 
  -2   8   9        2.90        9.27      9.87 o 
  -1   8   9       19.16       15.24     15.72 o 
   0   8   9        5.54        8.99     10.24 o 
   1   8   9       39.02       42.05     21.31 o 
   2   8   9        4.65       11.31     10.57 o 
   3   8   9       44.22       48.03     16.52 o 
   4   8   9        5.58        8.97      7.76 o 
   5   8   9       63.16       62.82     13.49 o 
   6   8   9        2.18       13.16      7.43 o 
   7   8   9       20.49       32.17     11.19 o 
   8   8   9        1.32        9.78      7.07 o 
   9   8   9       30.12       15.24      9.17 o 
  10   8   9       30.66       26.21      9.40 o 
  11   8   9        7.77        9.41      7.26 o 
  12   8   9        0.60       12.08      7.15 o 
 -11   9   9       25.53       19.58     18.92 o 
 -10   9   9       16.98       18.68     12.64 o 
  -9   9   9       89.52       64.29     64.29 o 
  -8   9   9        3.22       11.22     13.72 o 
  -7   9   9        2.82       18.76     16.62 o 
  -6   9   9       66.70       59.89     23.05 o 
  -5   9   9       12.94       11.40     13.30 o 
  -4   9   9        1.09       10.45     10.37 o 
  -3   9   9        4.74        8.69     11.57 o 
  -2   9   9       24.43       27.03     14.60 o 
  -1   9   9       24.52       19.27     12.27 o 
   0   9   9        9.66       11.16      7.64 o 
   1   9   9        2.62        9.83      8.26 o 
   2   9   9       37.02       98.89     45.06 o 
   3   9   9        2.89       20.76     20.81 o 
   4   9   9       37.95       39.21     15.40 o 
   5   9   9      112.03      127.67     21.86 o 
   6   9   9        0.80        3.68      7.36 o 
   7   9   9        6.39       10.16      7.93 o 
   8   9   9       35.65       44.09     17.99 o 
 -14   0  10        4.70       19.33     14.37 o 
 -13   0  10       11.32       10.51      9.88 o 
 -12   0  10       40.94       54.46     14.26 o 
 -11   0  10      149.91      167.50     22.61 o 
 -10   0  10      309.07      307.75     28.63 o 
  -9   0  10      279.66      353.81     27.63 o 
  -8   0  10      163.20      162.06     20.44 o 
  -7   0  10        6.94       -3.12     11.57 o 
  -6   0  10       11.05       10.83     11.46 o 
  -5   0  10      291.56      350.96     34.92 o 
  -4   0  10       91.15       97.62     30.48 o 
  -3   0  10       46.35       74.22     25.14 o 
  -2   0  10        1.86       20.23     22.77 o 
  -1   0  10     3011.01     3352.58    109.56 o 
   0   0  10      155.10      209.02     62.33 o 
   1   0  10      237.43      202.79     76.33 o 
   2   0  10     2695.78     4220.42    124.82 o 
   3   0  10      326.07      428.61     44.69 o 
   4   0  10       11.56       22.93     10.09 o 
   5   0  10     1471.56     1836.82     76.70 o 
   6   0  10       37.82       44.79     19.91 o 
   7   0  10      614.97      716.28    109.45 o 
   8   0  10      114.84      144.42     41.78 o 
   9   0  10      541.55      489.51     54.88 o 
  10   0  10        0.39       15.42     16.85 o 
  11   0  10      143.04      209.76     57.52 o 
  12   0  10       29.17       30.11     15.05 o 
  13   0  10      534.19      539.80     87.74 o 
  14   0  10       83.12       76.59     32.27 o 
  15   0  10       27.92       18.81     11.99 o 
  16   0  10      101.92       86.52     47.12 o 
  17   0  10      635.91      615.97     45.48 o 
  18   0  10      246.21      209.39    119.86 o 
  19   0  10       56.48       45.53     24.51 o 
  20   0  10        1.78       42.36     30.06 o 
 -16   1  10       57.53       64.29     18.33 o 
 -15   1  10      258.25      241.35     30.00 o 
 -14   1  10      134.05      143.20     25.36 o 
 -13   1  10       22.75       34.28     15.64 o 
 -12   1  10       24.37       20.28     13.95 o 
 -11   1  10        8.42       17.70      9.78 o 
 -10   1  10       33.76       33.37     10.38 o 
  -9   1  10       60.82       73.43     15.39 o 
  -8   1  10       48.69       34.61      9.85 o 
  -7   1  10        0.73        9.57     10.97 o 
  -6   1  10      209.60      188.86     17.93 o 
  -5   1  10      208.23      206.45     50.45 o 
  -4   1  10        0.00       16.22      9.58 o 
  -3   1  10     1571.50     1628.54     72.16 o 
  -2   1  10      329.05      347.29     37.47 o 
  -1   1  10       51.59       78.46     17.88 o 
   0   1  10       20.50       16.84     10.49 o 
   1   1  10      138.31      185.57     21.42 o 
   2   1  10      140.61      156.73     27.33 o 
   3   1  10       90.71      107.91     23.37 o 
   4   1  10      234.82      356.20     41.31 o 
   5   1  10        2.34        6.15      7.94 o 
   6   1  10       56.74       67.43     21.66 o 
   7   1  10        2.73       14.32      8.19 o 
   8   1  10        7.11       10.24      9.93 o 
   9   1  10       13.85        3.65      4.59 o 
  10   1  10       40.39       54.46     16.66 o 
  11   1  10       10.38       17.47      6.79 o 
  12   1  10      143.44      112.54     29.60 o 
  13   1  10      283.50      272.66     23.28 o 
  14   1  10       75.80       85.34     22.38 o 
  15   1  10        1.36       10.15      8.56 o 
  16   1  10       30.74       38.75     19.32 o 
  17   1  10      117.47       99.00     35.65 o 
  18   1  10       33.86       24.73     13.40 o 
  19   1  10        0.15        6.64      8.67 o 
  20   1  10       44.10       50.66     24.78 o 
 -18   2  10       22.63       33.65     21.23 o 
 -17   2  10        1.95        9.56     12.89 o 
 -16   2  10       11.77       12.84     11.25 o 
 -15   2  10       13.90       30.27     18.59 o 
 -14   2  10        6.83       38.40     20.97 o 
 -13   2  10       27.29       20.39     15.42 o 
 -12   2  10        6.36       14.74     14.84 o 
 -11   2  10       51.57       50.18     20.28 o 
 -10   2  10       11.78       27.73     25.94 o 
  -9   2  10        1.09        6.94      4.44 o 
  -8   2  10        7.35        7.52     11.91 o 
  -7   2  10      117.73      131.81     37.37 o 
  -6   2  10     1287.96     1288.55     33.78 o 
  -5   2  10      211.73      217.90     17.59 o 
  -4   2  10        0.13        3.64      7.70 o 
  -3   2  10       77.45      107.39     22.88 o 
  -2   2  10        9.61       11.84      7.11 o 
  -1   2  10       14.84       22.67     10.20 o 
   0   2  10      511.42      614.24     76.70 o 
   1   2  10      232.55      225.77     31.09 o 
   2   2  10       13.62       25.74     14.21 o 
   3   2  10      507.60      718.25     43.53 o 
   4   2  10       58.86       71.92     16.92 o 
   5   2  10       42.35       70.29     20.07 o 
   6   2  10       77.60      106.03     27.06 o 
   7   2  10      164.29      264.26     36.11 o 
   8   2  10       32.90       31.76      8.49 o 
   9   2  10       94.14       89.78     20.68 o 
  10   2  10      208.61      158.66     34.35 o 
  11   2  10        0.35        7.33      6.25 o 
  12   2  10        2.53       10.22      4.34 o 
  13   2  10        0.38        4.95      7.00 o 
  14   2  10        6.36        5.31      7.56 o 
  15   2  10       67.16       56.61     17.37 o 
  16   2  10       23.86       17.02      8.65 o 
  17   2  10        8.04       14.90      8.10 o 
  18   2  10        1.71        7.95      8.43 o 
  19   2  10       16.90       39.85     15.62 o 
  20   2  10       24.45       28.02     12.75 o 
 -20   3  10       27.84       32.17     15.21 o 
 -19   3  10       29.21       13.63     20.50 o 
 -18   3  10        2.49       13.89      9.61 o 
 -17   3  10       71.18       79.18     26.36 o 
 -16   3  10      122.92      122.50     31.27 o 
 -15   3  10       12.32       15.00     17.54 o 
 -14   3  10       29.30       79.60     30.85 o 
 -13   3  10        2.23       15.00     16.11 o 
 -12   3  10      218.50      263.96     44.32 o 
 -11   3  10      243.25      206.54     34.65 o 
 -10   3  10      297.63      263.59     35.13 o 
  -9   3  10      126.07       91.60     21.02 o 
  -8   3  10      286.35      306.11     41.15 o 
  -7   3  10      250.23      252.79     34.18 o 
  -6   3  10        0.08        7.86      7.56 o 
  -5   3  10       18.19       19.04     13.68 o 
  -4   3  10       61.52       40.29     12.10 o 
  -3   3  10       71.82      108.14     34.47 o 
  -2   3  10        8.18       11.52      9.30 o 
  -1   3  10      596.20      641.39     58.55 o 
   0   3  10       95.76      145.34     27.79 o 
   1   3  10       14.36        7.66      8.45 o 
   2   3  10      962.41     1444.34    183.03 o 
   3   3  10       35.04       15.40      7.67 o 
   4   3  10      219.15      227.39     27.66 o 
   5   3  10        8.33        9.83      5.10 o 
   6   3  10      275.99      335.40     28.64 o 
   7   3  10        1.93        8.38      7.97 o 
   8   3  10      107.06       96.34     17.42 o 
   9   3  10      146.40      117.42     26.21 o 
  10   3  10        1.04        8.39      5.39 o 
  11   3  10      151.06      142.08     29.18 o 
  12   3  10      108.53      109.47     20.28 o 
  13   3  10      204.20      169.60     36.03 o 
  14   3  10       37.38       20.13     10.37 o 
  15   3  10        6.09        6.99      8.77 o 
  16   3  10        6.39       19.60      9.23 o 
  17   3  10       49.59       38.91     12.73 o 
  18   3  10       56.82       66.02     18.81 o 
  19   3  10       12.44       16.28     11.11 o 
 -21   4  10        3.88       36.55     23.35 o 
 -20   4  10       25.18        2.11     16.69 o 
 -19   4  10       21.00       29.42     26.20 o 
 -18   4  10        1.17        5.23     17.01 o 
 -17   4  10        4.58       16.11     17.91 o 
 -16   4  10        0.71       15.05     19.23 o 
 -15   4  10       15.05       20.07     20.02 o 
 -14   4  10        1.89       -1.27     19.02 o 
 -13   4  10        5.98        8.50     19.07 o 
 -12   4  10       10.91       17.43     17.96 o 
 -11   4  10        2.92       41.94     35.66 o 
 -10   4  10      318.21      327.50     50.08 o 
  -9   4  10      318.11      384.39     54.78 o 
  -8   4  10       63.03      118.01     38.51 o 
  -7   4  10        5.12       22.24     21.50 o 
  -6   4  10      156.15      158.15     37.77 o 
  -5   4  10       76.27       69.38     21.89 o 
  -4   4  10       29.17       25.55     14.01 o 
  -3   4  10      118.05      163.92     28.31 o 
  -2   4  10        9.64       26.69      9.25 o 
  -1   4  10       68.96       80.06     19.36 o 
   0   4  10       27.28       68.78     33.91 o 
   1   4  10        0.25        8.12     14.95 o 
   2   4  10        1.39        7.17      5.45 o 
   3   4  10        8.89        4.62      6.20 o 
   4   4  10      131.12      139.14     23.58 o 
   5   4  10       14.77       24.00      7.79 o 
   6   4  10      177.83      175.72     56.45 o 
   7   4  10      166.42      131.14     37.56 o 
   8   4  10       46.55       54.75     26.97 o 
   9   4  10        0.52        9.43      9.38 o 
  10   4  10        2.14        7.16      7.70 o 
  11   4  10       68.68       62.09     15.89 o 
  12   4  10       33.60       27.32     11.09 o 
  13   4  10        9.98       13.54      7.73 o 
  14   4  10       36.69       34.91     11.42 o 
  15   4  10       39.97       38.10     14.61 o 
  16   4  10       32.71       26.61      8.86 o 
  17   4  10        1.03        6.50      6.04 o 
  18   4  10        0.06        5.20      6.26 o 
 -20   5  10       11.52       17.91     27.63 o 
 -19   5  10       54.23       51.45     31.11 o 
 -18   5  10       18.87       65.24     30.58 o 
 -17   5  10        3.12       17.64     27.89 o 
 -16   5  10        6.74        8.93     21.50 o 
 -15   5  10        0.02       14.37     31.91 o 
 -14   5  10       45.50       56.26     28.89 o 
 -13   5  10      188.36      181.71     35.29 o 
 -12   5  10       62.81      104.17     38.24 o 
 -11   5  10        5.82       17.22     23.93 o 
 -10   5  10       55.20       75.59     37.72 o 
  -9   5  10        0.07       14.37     24.62 o 
  -8   5  10       12.88       15.32     23.45 o 
  -7   5  10       39.81       67.03     33.01 o 
  -6   5  10       62.48       72.53     32.43 o 
  -5   5  10       13.97       25.62     25.67 o 
  -4   5  10      106.02       91.17     28.68 o 
  -3   5  10       10.32       35.33     13.61 o 
  -2   5  10        0.79        6.64      6.29 o 
  -1   5  10      170.72      155.46     32.08 o 
   0   5  10        1.55       13.40      9.30 o 
   1   5  10       28.59       57.74     31.11 o 
   2   5  10       53.25       84.41     26.56 o 
   3   5  10        3.06        9.60      7.63 o 
   4   5  10       28.26       24.79     11.99 o 
   5   5  10       16.18       22.42     16.98 o 
   6   5  10        0.46        5.85      5.55 o 
   7   5  10        6.62       13.78      7.88 o 
   8   5  10       23.51       34.24     11.03 o 
   9   5  10       57.83       39.37     10.77 o 
  10   5  10       50.63       54.14     13.65 o 
  11   5  10       48.23       49.89     12.22 o 
  12   5  10       65.22       50.50     16.78 o 
  13   5  10        9.01       14.60      8.66 o 
  14   5  10        4.06        8.47      8.62 o 
  15   5  10        2.60       19.32     10.58 o 
  16   5  10       78.57       67.37     15.36 o 
  17   5  10        0.42        6.51      8.71 o 
 -18   6  10       72.77       37.08     24.46 o 
 -17   6  10       18.44       27.36     29.21 o 
 -16   6  10       48.20       91.86     33.07 o 
 -15   6  10       30.06       30.21     25.57 o 
 -14   6  10       26.86       10.30     17.48 o 
 -13   6  10       51.11       72.95     36.50 o 
 -12   6  10       15.62       17.10     13.50 o 
 -11   6  10       15.48       19.19     11.17 o 
 -10   6  10        2.32        9.50      6.35 o 
  -9   6  10       15.09       45.85     37.03 o 
  -8   6  10        3.90       20.50     23.56 o 
  -7   6  10       40.89       29.69     31.48 o 
  -6   6  10       35.46       24.93     19.81 o 
  -5   6  10      179.28      230.73     41.68 o 
  -4   6  10       62.65       79.97     30.64 o 
  -3   6  10       29.55       49.44     30.58 o 
  -2   6  10        9.92       18.07     21.13 o 
  -1   6  10       50.16       52.19     19.36 o 
   0   6  10        0.50        4.28      7.98 o 
   1   6  10       35.25       28.19     10.37 o 
   2   6  10        7.42       10.59     11.71 o 
   3   6  10        3.83        8.97      7.86 o 
   4   6  10       16.45       13.07      7.15 o 
   5   6  10        0.13        1.39      6.27 o 
   6   6  10       55.16       46.15     12.65 o 
   7   6  10      326.28      328.98     64.74 o 
   8   6  10        0.88       11.77      7.22 o 
   9   6  10       10.86        7.64      6.38 o 
  10   6  10       12.23       23.45      8.52 o 
  11   6  10       30.05       20.22      7.74 o 
  12   6  10        0.53        2.51      6.72 o 
  13   6  10       30.03       47.22     13.87 o 
  14   6  10        1.63        1.91      5.95 o 
  15   6  10       76.80       71.00     22.33 o 
 -16   7  10       12.94        5.65     25.04 o 
 -15   7  10       11.90       14.26     25.78 o 
 -14   7  10       26.35       55.68     36.45 o 
 -13   7  10       12.63       15.69     11.31 o 
 -12   7  10       45.76       51.34     19.73 o 
 -11   7  10        1.83       27.76     15.88 o 
 -10   7  10        0.01       -2.54     24.35 o 
  -9   7  10      114.18      230.57     56.36 o 
  -8   7  10       22.93       21.39     34.28 o 
  -7   7  10       19.66       22.28     17.38 o 
  -6   7  10       41.17       46.02     19.97 o 
  -5   7  10       29.06       22.27     13.59 o 
  -4   7  10       37.96       23.69     21.14 o 
  -3   7  10       90.46      101.53     36.45 o 
  -2   7  10       23.35       11.36     22.19 o 
  -1   7  10        8.62       23.98     27.31 o 
   0   7  10      100.15      131.85     36.13 o 
   1   7  10      113.33       85.54     24.59 o 
   2   7  10       93.40       57.43     17.14 o 
   3   7  10       65.01       91.04     21.52 o 
   4   7  10       29.19       28.71     13.71 o 
   5   7  10        7.75       19.55     20.05 o 
   6   7  10       25.06       20.49      9.24 o 
   7   7  10        5.89       16.89      8.10 o 
   8   7  10       15.82       26.38     11.10 o 
   9   7  10       48.77       36.80     11.51 o 
  10   7  10        0.57       14.24      8.56 o 
  11   7  10       25.75       39.57     10.98 o 
  12   7  10        5.66       15.29      9.32 o 
  13   7  10        1.94       -2.43     12.57 o 
 -12   8  10        2.05       13.79     11.23 o 
 -11   8  10       10.21       20.93     13.94 o 
 -10   8  10        5.36        5.45     11.65 o 
  -9   8  10       18.49       24.22     18.71 o 
  -8   8  10      173.79      181.96     53.54 o 
  -7   8  10       93.24       80.56     29.97 o 
  -6   8  10        2.95        3.04      9.80 o 
  -5   8  10        6.68       22.23     13.04 o 
  -4   8  10        0.14       12.34      9.77 o 
  -3   8  10       12.08        4.39     13.27 o 
  -2   8  10        5.19        3.60      8.85 o 
  -1   8  10       17.73       20.32     14.16 o 
   0   8  10       20.13       13.79     22.56 o 
   1   8  10       28.41       21.29     21.92 o 
   2   8  10        7.64       15.27     29.69 o 
   3   8  10        9.30       10.41     21.45 o 
   4   8  10        0.49        9.61      9.42 o 
   5   8  10       28.89       18.70      7.61 o 
   6   8  10        0.01        8.85      7.28 o 
   7   8  10       14.22       18.44      7.82 o 
   8   8  10       19.75       21.92      8.10 o 
   9   8  10        7.05       12.30      8.93 o 
  -6   9  10        5.57       -2.67     11.96 o 
  -5   9  10        6.60        1.73     10.82 o 
  -4   9  10        7.04       16.24     10.12 o 
  -3   9  10        0.00       10.67     13.95 o 
  -2   9  10        1.63       13.72     12.41 o 
  -1   9  10        4.59       10.79     16.27 o 
   0   9  10       57.88       61.91     35.60 o 
   1   9  10       19.50       34.49     24.19 o 
   2   9  10       69.50       99.89     35.66 o 
   3   9  10        8.39        0.11     21.60 o 
 -14   1  11       11.70        3.22     11.25 o 
 -12   1  11      189.48      163.22     51.40 o 
 -11   1  11        2.08       19.60     22.56 o 
 -10   1  11      109.13      113.31     16.24 o 
  -9   1  11       21.20       13.27      7.43 o 
  -8   1  11       56.07       50.09     13.00 o 
  -7   1  11      212.48      214.12     22.68 o 
  -6   1  11       84.14      121.56     23.64 o 
  -5   1  11      101.96      124.61     26.25 o 
  -4   1  11       34.85       55.07     13.71 o 
  -3   1  11       91.87       99.90     20.13 o 
  -2   1  11       10.88       16.86     13.39 o 
  -1   1  11      136.38      142.25     36.36 o 
   0   1  11        9.12       15.61     12.57 o 
   1   1  11       11.74       11.86      9.51 o 
   2   1  11       12.55        9.75      9.60 o 
   3   1  11       10.17       25.24     14.04 o 
   4   1  11        5.20       25.29     12.32 o 
   5   1  11       10.93       12.05      7.00 o 
   6   1  11      208.88      183.69     60.74 o 
   7   1  11       37.49       38.55     11.81 o 
   8   1  11       75.58       86.73     32.06 o 
   9   1  11        9.68       14.45      8.27 o 
  10   1  11      209.99      224.82     41.29 o 
  11   1  11       65.64       62.88     21.61 o 
  12   1  11       61.40       73.37     22.10 o 
  13   1  11       33.19       15.52     12.23 o 
  14   1  11       86.78       70.65     35.48 o 
  15   1  11      103.58       75.13     35.32 o 
  16   1  11        5.08       11.82     11.97 o 
  17   1  11       27.06       37.12     14.30 o 
  18   1  11       62.63       56.98     27.09 o 
 -16   2  11       18.86       19.39     19.60 o 
 -15   2  11        0.33        4.12     11.73 o 
 -14   2  11        7.21       14.37     19.60 o 
 -13   2  11       10.00       34.76     21.66 o 
 -12   2  11        1.33        1.58     13.58 o 
 -11   2  11       19.91       37.29     20.07 o 
 -10   2  11        0.98        2.75     14.90 o 
  -9   2  11       92.37       71.15     33.70 o 
  -8   2  11      207.39      230.42     21.62 o 
  -7   2  11      147.97      136.28     25.45 o 
  -6   2  11      200.81      251.30     39.41 o 
  -5   2  11        3.83       10.40      7.92 o 
  -4   2  11      249.07      261.81     47.96 o 
  -3   2  11      869.79      938.67     52.72 o 
  -2   2  11      445.27      540.87     72.31 o 
  -1   2  11      131.73      178.38     30.58 o 
   0   2  11       11.66       25.24     12.21 o 
   1   2  11      159.47      197.28     39.22 o 
   2   2  11      631.26      758.68     66.83 o 
   3   2  11      294.88      417.82     38.88 o 
   4   2  11       24.03       40.06     13.55 o 
   5   2  11       32.04       49.53     33.69 o 
   6   2  11      148.26      158.78     56.56 o 
   7   2  11        5.14       14.53     12.52 o 
   8   2  11       13.04       16.73     11.80 o 
   9   2  11       11.51       10.10      7.61 o 
  10   2  11        8.35       10.92      7.30 o 
  11   2  11       16.55       14.64     11.79 o 
  12   2  11        3.97       10.93      7.67 o 
  13   2  11       60.97       62.41     23.67 o 
  14   2  11       17.34       10.07      7.46 o 
  15   2  11        5.81        1.16     11.83 o 
  16   2  11        7.56       16.82      9.30 o 
  17   2  11        1.13       12.22     15.77 o 
 -18   3  11        4.19       14.58     13.21 o 
 -17   3  11       12.33       35.39     24.62 o 
 -16   3  11        3.98       29.26     25.25 o 
 -15   3  11       20.30       31.43     21.39 o 
 -14   3  11        3.55        7.92     22.61 o 
 -13   3  11       14.10        5.81     17.91 o 
 -12   3  11        2.33       16.16     16.59 o 
 -11   3  11        0.88       14.21     16.85 o 
 -10   3  11        4.98        6.44     19.02 o 
  -9   3  11       24.06       40.78     23.93 o 
  -8   3  11        2.77        1.32     17.91 o 
  -7   3  11       98.21      113.57     29.26 o 
  -6   3  11        0.02        9.51     21.87 o 
  -5   3  11       43.79       29.76     10.89 o 
  -4   3  11        8.31       16.22     11.70 o 
  -3   3  11        8.15        8.87      6.61 o 
  -2   3  11       79.90      133.23     26.36 o 
  -1   3  11       37.17       41.20     16.49 o 
   0   3  11       35.80      120.26     92.26 o 
   1   3  11      302.10      418.27     54.49 o 
   2   3  11        0.36        0.10     16.59 o 
   3   3  11        7.22        9.36      8.92 o 
   4   3  11        0.60       22.18     12.94 o 
   5   3  11       29.19       31.33     15.95 o 
   6   3  11        8.73       30.08     13.26 o 
   7   3  11       42.71       36.88     16.40 o 
   8   3  11       68.59       64.14     20.56 o 
   9   3  11        3.54        9.87     11.20 o 
  10   3  11       12.16       17.65     10.87 o 
  11   3  11        5.55       11.55     11.32 o 
  12   3  11       48.61       50.22     21.97 o 
  13   3  11       73.30       70.45     22.89 o 
  14   3  11       32.83       32.30     16.27 o 
  15   3  11       13.30       19.77     14.49 o 
  16   3  11        0.00       13.02      8.50 o 
  17   3  11        1.20       12.77     12.65 o 
 -19   4  11        8.97        7.08     16.43 o 
 -18   4  11        7.83       17.96     16.48 o 
 -17   4  11        8.77       12.94     17.70 o 
 -16   4  11        0.06        1.32     16.85 o 
 -15   4  11       34.58       30.64     18.81 o 
 -14   4  11       39.37       56.42     31.64 o 
 -13   4  11       52.90      100.52     34.70 o 
 -12   4  11        2.13       -5.34     18.75 o 
 -11   4  11       67.71       88.16     34.65 o 
 -10   4  11       26.38       33.81     23.51 o 
  -9   4  11        7.39       11.67     25.83 o 
  -8   4  11        4.15       23.30     20.18 o 
  -7   4  11        1.95        9.98     12.15 o 
  -6   4  11        0.15       29.95     25.30 o 
  -5   4  11        5.48       23.08     22.98 o 
  -4   4  11      101.72      201.15     83.99 o 
  -3   4  11        0.18        2.03      7.30 o 
  -2   4  11       32.15       31.23     13.71 o 
  -1   4  11      262.22      293.34     35.37 o 
   0   4  11       29.18       26.51     13.59 o 
   1   4  11        0.17       22.47     11.72 o 
   2   4  11       20.25       16.15     11.58 o 
   3   4  11       36.78       41.04     31.30 o 
   4   4  11      175.12      165.02     82.93 o 
   5   4  11      554.41      588.90     70.15 o 
   6   4  11      267.64      237.47     43.92 o 
   7   4  11       11.65       29.13     11.63 o 
   8   4  11        0.92        8.57      9.42 o 
   9   4  11        0.68       14.47     12.28 o 
  10   4  11        3.90        6.09      8.69 o 
  11   4  11      123.54       96.65     40.02 o 
  12   4  11       22.11       13.24     10.55 o 
  13   4  11        2.15       10.47     11.66 o 
  14   4  11        0.15        3.13      8.34 o 
  15   4  11       12.60       28.52     17.73 o 
  16   4  11        0.23        5.98      8.60 o 
 -17   5  11        5.39        0.85     18.12 o 
 -16   5  11        1.21        9.61     20.39 o 
 -15   5  11       21.91       19.33     21.71 o 
 -14   5  11       15.29       33.91     27.89 o 
 -13   5  11      253.21      317.20     47.12 o 
 -12   5  11       44.87       41.10     32.06 o 
 -10   5  11       17.08       39.56     29.74 o 
  -9   5  11       20.88       35.81     27.47 o 
  -8   5  11       22.78        9.77     23.82 o 
  -7   5  11      106.37      134.91     36.34 o 
  -6   5  11        7.16       22.08     23.98 o 
  -5   5  11       33.75       39.04     32.06 o 
  -4   5  11       38.96       53.88     32.80 o 
  -3   5  11       43.53       46.33     31.85 o 
  -2   5  11        5.98       27.05     22.56 o 
  -1   5  11       42.75       29.20     17.01 o 
   0   5  11       62.64       64.45     18.12 o 
   1   5  11        0.38        7.48     12.58 o 
   2   5  11       20.80       16.72     10.86 o 
   3   5  11      138.26      147.78     41.47 o 
   4   5  11       44.67       48.61     22.45 o 
   5   5  11       14.01       15.36     12.98 o 
   6   5  11       65.94       61.72     24.48 o 
   7   5  11      127.77      153.99     36.94 o 
   8   5  11        7.17        8.43     11.76 o 
   9   5  11       18.93       33.05     16.47 o 
  10   5  11        5.85       24.28     13.86 o 
  11   5  11       30.81       28.37     19.48 o 
  12   5  11       33.45       32.47     15.33 o 
  13   5  11        0.22       14.92     15.34 o 
  14   5  11        8.36       19.73     12.42 o 
 -15   6  11        0.25       21.39     31.17 o 
 -14   6  11       70.92       88.90     35.92 o 
 -13   6  11       46.91       35.29     25.99 o 
 -12   6  11        3.58       -7.13     22.45 o 
 -11   6  11        4.60       12.41     21.87 o 
 -10   6  11       16.26       18.33     22.98 o 
  -9   6  11       49.77       96.88     43.68 o 
  -8   6  11       29.24       11.41     23.98 o 
  -7   6  11        6.88       11.89     24.67 o 
  -6   6  11       24.31       40.15     24.09 o 
  -5   6  11        0.49        4.28     22.03 o 
  -4   6  11       49.73       60.96     28.74 o 
  -3   6  11       15.82       18.44     22.61 o 
  -2   6  11        1.83       13.79     22.03 o 
  -1   6  11        2.76        5.23     19.97 o 
   0   6  11        0.76       22.34     21.39 o 
   1   6  11       28.15       18.84      9.62 o 
   2   6  11      118.11      125.56     21.54 o 
   3   6  11       22.02       35.56     15.59 o 
   4   6  11        0.85        8.75      6.60 o 
   5   6  11        1.55        6.86     10.71 o 
   6   6  11       16.94       38.46     26.99 o 
   7   6  11        0.08        3.07     12.79 o 
   8   6  11        2.84       16.87     15.27 o 
   9   6  11        4.01       15.17     10.16 o 
  10   6  11        0.34        3.36      9.21 o 
  11   6  11       65.93       84.95     24.77 o 
  12   6  11       67.33       56.12     22.91 o 
 -12   7  11       39.16       44.90     32.54 o 
 -11   7  11       61.34       85.10     38.14 o 
 -10   7  11        0.55       -1.16     23.66 o 
  -9   7  11        0.04       30.21     41.47 o 
  -8   7  11       36.11       27.31     36.66 o 
  -7   7  11       19.76       43.16     42.95 o 
  -6   7  11       81.95      103.22     34.76 o 
  -5   7  11      193.72      241.24     51.56 o 
  -4   7  11       25.59       69.83     39.25 o 
  -3   7  11        0.12       36.13     26.73 o 
  -2   7  11       64.94       57.63     24.25 o 
  -1   7  11      147.17      156.36     40.78 o 
   0   7  11       90.28       77.65     62.33 o 
   1   7  11      219.80      209.55    120.60 o 
   2   7  11        1.37        5.12     20.97 o 
   3   7  11       15.00       17.95     11.00 o 
   4   7  11        4.25       -1.37      9.53 o 
   5   7  11      194.23      163.55     47.96 o 
   6   7  11      153.03      201.56     36.90 o 
   7   7  11      155.57      154.91     17.95 o 
   8   7  11       57.16       42.23     11.74 o 
   9   7  11       20.92       23.24     10.69 o 
  -7   8  11        1.77        8.08     24.30 o 
  -6   8  11       16.12       41.62     41.04 o 
  -5   8  11       51.62       76.65     34.65 o 
  -4   8  11        2.51        5.44     23.56 o 
  -3   8  11       14.58        8.72     25.09 o 
  -2   8  11        0.00       21.50     24.83 o 
  -1   8  11        1.30       11.46     24.77 o 
   0   8  11        7.90       21.13     33.86 o 
   1   8  11       72.45      102.85     36.87 o 
   2   8  11        8.77        4.12     26.31 o 
   3   8  11        9.11       12.94     24.93 o 
   4   8  11      260.44      296.97     45.74 o 
 -10   0  12      115.74       86.95     20.81 o 
  -9   0  12      111.75       84.83     59.95 o 
  -8   0  12        0.65       -1.27     12.15 o 
  -7   0  12      254.83      267.71     27.42 o 
  -6   0  12       59.07       62.81     21.82 o 
  -5   0  12      150.88      143.78     22.13 o 
  -4   0  12      155.17      151.18     68.51 o 
  -3   0  12      495.03      436.11     64.39 o 
  -2   0  12        5.24        3.12      9.03 o 
  -1   0  12      382.35      402.57     31.69 o 
   0   0  12       45.89       39.46     22.45 o 
   1   0  12       12.07       12.20     11.62 o 
   2   0  12      640.49      550.73     50.55 o 
   3   0  12      456.93      532.19     40.67 o 
   4   0  12       79.95       63.92     44.21 o 
   5   0  12        8.26        9.93     19.39 o 
   6   0  12      196.57      170.35     63.34 o 
   7   0  12       22.19       27.36     21.82 o 
   8   0  12      289.39      177.27     97.83 o 
   9   0  12      194.77      156.46     81.98 o 
  10   0  12       31.18       35.60     24.67 o 
  11   0  12       37.44       29.63     24.99 o 
  12   0  12        0.12       15.69     16.38 o 
  13   0  12       23.63        8.35     20.07 o 
  14   0  12       54.05       35.02     38.72 o 
  15   0  12        5.61       24.83     15.11 o 
 -13   1  12        0.62       -0.32     11.09 o 
 -12   1  12        7.83        0.79     11.62 o 
 -11   1  12       40.65       41.20     36.18 o 
 -10   1  12       72.34       68.88     32.86 o 
  -9   1  12      183.11      199.62     30.21 o 
  -8   1  12       20.10       20.43      7.61 o 
  -7   1  12       21.56       30.85     20.71 o 
  -6   1  12       31.15       26.66     10.29 o 
  -5   1  12       35.67       57.30     19.03 o 
  -4   1  12       96.28       84.86     26.90 o 
  -3   1  12       12.44       31.28     13.21 o 
  -2   1  12        6.71        9.34     12.12 o 
  -1   1  12       26.62       30.47     11.63 o 
   0   1  12      138.15      134.28     24.27 o 
   1   1  12       92.14       99.13     29.44 o 
   2   1  12      206.98      256.64     40.22 o 
   3   1  12       84.03       73.38     21.83 o 
   4   1  12        4.69       16.39     10.34 o 
   5   1  12       47.76       35.42     13.58 o 
   6   1  12       78.48       60.96     16.83 o 
   7   1  12      139.54      128.87     37.80 o 
   8   1  12      104.25       80.78     38.37 o 
   9   1  12       19.75       15.05     10.83 o 
  10   1  12       78.68       59.19     20.82 o 
  11   1  12        5.59        7.72      8.27 o 
  12   1  12        0.48        7.72      8.31 o 
  13   1  12        2.66       24.87     17.13 o 
  14   1  12        9.73       10.62      7.83 o 
  15   1  12       40.68       28.50     22.44 o 
 -14   2  12        1.69       11.67     13.26 o 
 -13   2  12        0.28        7.18     12.57 o 
 -12   2  12       36.75       47.49     19.23 o 
 -11   2  12        5.55       10.19     15.16 o 
 -10   2  12        2.14       10.30     15.00 o 
  -9   2  12        1.61       15.16     16.80 o 
  -8   2  12        6.16       13.05     21.66 o 
  -7   2  12        2.58       14.63     25.51 o 
  -6   2  12      123.12      121.66     23.64 o 
  -5   2  12       10.40       26.73     24.88 o 
  -4   2  12       68.93       82.69     17.65 o 
  -3   2  12      481.36      475.19     24.47 o 
  -2   2  12      263.42      289.66     32.20 o 
  -1   2  12       39.71       24.45     10.79 o 
   0   2  12        6.52       -4.01     20.34 o 
   1   2  12       39.27       78.71     27.63 o 
   2   2  12       13.11       23.70     25.28 o 
   3   2  12      221.20      253.85     25.95 o 
   4   2  12      248.22      295.23     32.60 o 
   5   2  12       99.97       70.23     34.66 o 
   6   2  12       41.99       53.04     26.90 o 
   7   2  12       32.63       45.50     17.45 o 
   8   2  12       14.81       30.06     15.94 o 
   9   2  12      123.68       90.91     39.44 o 
  10   2  12       31.91       22.49     10.72 o 
  11   2  12        2.94       10.74     11.75 o 
  12   2  12       22.29       23.12     14.21 o 
  13   2  12       54.95       47.44     20.40 o 
  14   2  12        2.65        9.03      8.85 o 
  15   2  12        6.55        9.68      9.23 o 
 -16   3  12        1.04       16.53     19.39 o 
 -15   3  12        1.23        7.92     14.32 o 
 -14   3  12       51.27       72.47     24.25 o 
 -13   3  12       28.02       31.32     22.82 o 
 -12   3  12       35.57       30.11     14.68 o 
 -11   3  12       25.11       38.83     27.26 o 
 -10   3  12        6.85       11.62     18.07 o 
  -9   3  12       74.19       94.76     26.89 o 
  -8   3  12       20.46        5.55     18.59 o 
  -7   3  12      163.81      200.25     37.98 o 
  -6   3  12       55.03       34.23     22.82 o 
  -5   3  12      160.65      159.53     57.68 o 
  -4   3  12        3.90        8.19     10.05 o 
  -3   3  12      137.51      146.78     38.35 o 
  -2   3  12      462.86      450.14     39.27 o 
  -1   3  12       58.58       68.46     22.80 o 
   0   3  12       86.52       65.32     24.29 o 
   1   3  12        0.57        4.03     10.93 o 
   2   3  12        8.49       14.14     13.45 o 
   3   3  12       17.26       35.47     16.74 o 
   4   3  12       72.41       60.53     21.20 o 
   5   3  12        7.95       22.23     11.54 o 
   6   3  12       49.42       50.05     26.65 o 
   7   3  12       13.55       15.84     13.41 o 
   8   3  12       54.86       24.83     16.90 o 
   9   3  12      204.60      184.55     63.78 o 
  10   3  12       12.67       10.60      9.21 o 
  11   3  12       29.90       19.54     15.74 o 
  12   3  12       54.29       51.04     23.85 o 
  13   3  12       45.53       22.42     18.06 o 
  14   3  12       44.95       38.16     17.99 o 
 -16   4  12        5.77       37.87     25.04 o 
 -15   4  12        1.50       31.32     23.72 o 
 -14   4  12       26.54       52.40     26.78 o 
 -13   4  12       53.13       27.31     18.54 o 
 -12   4  12        7.38       24.14     18.22 o 
 -11   4  12        5.76       19.44     26.73 o 
 -10   4  12        0.11       24.25     20.76 o 
  -9   4  12       76.81       84.62     25.99 o 
  -8   4  12      139.81      136.65     34.97 o 
  -7   4  12        8.64       13.05     19.02 o 
  -6   4  12       18.55       47.33     21.87 o 
  -5   4  12      106.07      160.53     36.76 o 
  -4   4  12       11.83       18.65     23.56 o 
  -3   4  12        0.87        2.27     21.76 o 
  -2   4  12      183.70      162.05     46.43 o 
  -1   4  12        4.25       10.10      7.43 o 
   0   4  12        5.63       10.51     12.75 o 
   1   4  12       49.44       43.72     15.00 o 
   2   4  12       43.35       33.87     14.13 o 
   3   4  12      116.54      103.09     26.07 o 
   4   4  12        2.72       13.61      9.83 o 
   5   4  12       18.83       16.85     12.18 o 
   6   4  12        3.84        4.75     15.74 o 
   7   4  12      187.35      202.51     39.43 o 
   8   4  12       74.76       47.83     20.92 o 
   9   4  12        0.01        6.84      6.88 o 
  10   4  12       16.58       24.69     12.98 o 
  11   4  12        5.37       15.85     12.50 o 
  12   4  12        2.02       10.78     12.75 o 
 -14   5  12       39.98       35.66     27.68 o 
 -13   5  12        0.25       12.47     21.34 o 
 -12   5  12       50.71       50.50     27.73 o 
 -11   5  12       31.68       41.47     29.32 o 
 -10   5  12       63.34       57.52     33.44 o 
  -9   5  12        2.70        5.02     20.92 o 
  -8   5  12        7.95       17.38     20.07 o 
  -7   5  12      118.77      163.49     36.92 o 
  -6   5  12       37.62       53.67     27.89 o 
  -5   5  12        2.42       27.15     24.14 o 
  -4   5  12       62.78       51.71     22.82 o 
  -3   5  12        5.59       14.10     23.98 o 
  -2   5  12      168.52      186.47     45.59 o 
  -1   5  12        7.76       19.60     41.57 o 
   0   5  12        2.01       17.85     33.17 o 
   1   5  12      110.34       97.88     29.21 o 
   2   5  12       69.71       49.93     17.38 o 
   3   5  12       55.41       42.40     12.91 o 
   4   5  12       33.99       25.43     12.37 o 
   5   5  12        3.29        3.90     10.09 o 
   6   5  12        0.11       16.44     13.50 o 
   7   5  12       25.63       39.97     14.47 o 
   8   5  12       11.15       12.01     10.10 o 
   9   5  12        2.42       23.62     16.58 o 
  10   5  12       18.95       27.81     14.86 o 
 -11   6  12        9.40       21.50     32.43 o 
 -10   6  12        2.84       28.21     22.45 o 
  -9   6  12       23.71        7.92     22.40 o 
  -8   6  12        1.13       15.48     22.24 o 
  -7   6  12       60.45       77.02     39.67 o 
  -6   6  12        0.22       28.05     35.76 o 
  -5   6  12       43.38       79.13     35.50 o 
  -4   6  12       26.10       32.70     26.15 o 
  -3   6  12       18.36       19.28     25.51 o 
  -2   6  12        8.89       38.88     35.87 o 
  -1   6  12       84.20      114.73     38.46 o 
   0   6  12      127.17      189.85     39.41 o 
   1   6  12        6.27       23.93     24.93 o 
   2   6  12       18.32       22.61     26.94 o 
   3   6  12        0.16       12.73     11.84 o 
   4   6  12        5.14       14.48     12.92 o 
   5   6  12        2.89       16.88     13.12 o 
   6   6  12        9.42       35.40     20.39 o 
   7   6  12        0.56       19.76     20.71 o 
   8   6  12        2.91        9.28     13.21 o 
  -6   7  12        9.50       20.07     34.02 o 
  -5   7  12       10.03        5.55     23.66 o 
  -4   7  12       17.04       12.47     32.38 o 
  -3   7  12       24.39       27.15     33.75 o 
  -2   7  12        2.23       16.59     17.96 o 
  -1   7  12       13.80       28.26     24.46 o 
   0   7  12       40.32       37.82     23.93 o 
   1   7  12       11.26       37.13     30.80 o 
   2   7  12       39.77       39.25     34.34 o 
   3   7  12        5.59       10.46     15.58 o 
 -11   1  13        4.50       13.10     16.48 o 
 -10   1  13      104.82      140.99     37.29 o 
  -9   1  13       23.28       28.63     20.39 o 
  -8   1  13        0.25       -0.32     12.52 o 
  -7   1  13        5.33       18.12     19.39 o 
  -6   1  13        1.78        4.75      7.75 o 
  -5   1  13      142.33      129.86     47.27 o 
  -4   1  13      189.72      203.59     59.16 o 
  -3   1  13      165.03      139.91     26.52 o 
  -2   1  13      107.75      106.88     24.41 o 
  -1   1  13       26.20       22.37     12.78 o 
   0   1  13        3.54       10.99      8.78 o 
   1   1  13       11.98        9.20     13.35 o 
   2   1  13        1.26        6.37      9.67 o 
   3   1  13       47.62       41.20     16.12 o 
   4   1  13        2.68       13.46      9.17 o 
   5   1  13        0.18        6.28      9.41 o 
   6   1  13       30.45       24.75     15.19 o 
   7   1  13        2.48       11.40      8.22 o 
   8   1  13        0.03        6.01     12.42 o 
   9   1  13       11.48       23.61     18.86 o 
  10   1  13        1.21        6.79      8.78 o 
  11   1  13        0.00       14.05     11.13 o 
  12   1  13        0.63       12.56      8.87 o 
 -12   2  13        6.96        9.35     16.85 o 
 -11   2  13       10.36       11.15     14.47 o 
 -10   2  13       50.15       25.46     25.30 o 
  -9   2  13       78.80       44.32     39.14 o 
  -8   2  13      163.05      205.59     32.01 o 
  -7   2  13      214.15      215.89     42.47 o 
  -6   2  13      162.98      194.23     39.04 o 
  -5   2  13      112.98       91.44     76.86 o 
  -4   2  13        0.35       15.69      8.63 o 
  -3   2  13       38.13       34.68     14.47 o 
  -2   2  13       14.72       10.23     12.65 o 
  -1   2  13       74.01       70.57     19.20 o 
   0   2  13      143.89      173.73     41.25 o 
   1   2  13       87.47       62.66     22.40 o 
   2   2  13       83.14       73.33     38.48 o 
   3   2  13       19.52       14.43     12.91 o 
   4   2  13        0.07        5.23      8.17 o 
   5   2  13        0.00       12.99     13.11 o 
   6   2  13       48.23       69.17     32.02 o 
   7   2  13        0.61        7.56     12.43 o 
   8   2  13       26.15       40.95     20.35 o 
   9   2  13       89.64       58.32     35.39 o 
  10   2  13        2.16       12.17     15.16 o 
  11   2  13        0.60       12.71      8.90 o 
 -14   3  13        4.38       27.42     18.96 o 
 -13   3  13       30.95       45.59     23.56 o 
 -12   3  13        7.63       17.64     15.32 o 
 -11   3  13        5.44       51.87     29.05 o 
 -10   3  13        7.63        4.86     18.01 o 
  -9   3  13        0.19        2.54     16.11 o 
  -8   3  13       31.22       39.46     29.63 o 
  -7   3  13        4.20       16.38     17.85 o 
  -6   3  13       11.16       27.63     29.11 o 
  -4   3  13       67.87       98.62     28.26 o 
  -3   3  13       59.31       89.27     27.26 o 
  -2   3  13        8.31        6.61      9.86 o 
  -1   3  13        0.80       12.72     14.26 o 
   0   3  13       31.14       25.14     14.27 o 
   1   3  13       97.07       84.20     25.84 o 
   2   3  13      117.08      113.83     51.56 o 
   3   3  13      303.64      383.00     36.00 o 
   4   3  13       23.86       32.54     14.79 o 
   5   3  13       87.53      150.20     29.16 o 
   6   3  13      119.09      148.24     74.30 o 
   7   3  13       53.04       46.44     24.11 o 
   8   3  13        5.87        7.68     10.00 o 
   9   3  13       14.77       20.38     10.82 o 
  10   3  13      156.10      125.65     64.94 o 
 -12   4  13        4.44       11.94     16.59 o 
 -11   4  13        9.96        8.13     17.80 o 
 -10   4  13        0.01       -3.49     19.81 o 
  -9   4  13       12.81       17.22     19.17 o 
  -8   4  13        7.68       15.16     18.12 o 
  -7   4  13       57.88       78.97     27.57 o 
  -6   4  13        0.31       50.60     32.96 o 
  -5   4  13        0.33        9.03     22.08 o 
  -4   4  13       49.27       40.36     26.78 o 
  -3   4  13        6.54       14.53     22.98 o 
  -2   4  13       10.68       44.42     39.93 o 
  -1   4  13       24.20       20.65     21.45 o 
   0   4  13        0.61        7.52      8.61 o 
   1   4  13        0.30        3.63      6.77 o 
   2   4  13        7.31        2.56      9.85 o 
   3   4  13        1.54       14.52      7.22 o 
   4   4  13       12.43        6.19     10.40 o 
   5   4  13        3.07        6.66      6.69 o 
   6   4  13       72.38       33.69     23.31 o 
   7   4  13      184.20      154.62     32.82 o 
   8   4  13       40.11       29.34     11.54 o 
  -9   5  13      109.51      189.90     46.01 o 
  -8   5  13        0.07       19.91     21.60 o 
  -7   5  13       25.16       22.34     27.84 o 
  -6   5  13        8.55       16.96     23.14 o 
  -5   5  13       50.69       99.04     40.67 o 
  -4   5  13       10.05        2.11     26.41 o 
  -3   5  13        1.84       -1.53     21.02 o 
  -2   5  13       13.93       47.75     33.17 o 
  -1   5  13       23.09       24.35     23.82 o 
   0   5  13        0.04       34.70     35.13 o 
   1   5  13        3.79       35.92     28.52 o 
   2   5  13       51.07      106.33     41.20 o 
   3   5  13       57.73       55.74     25.04 o 
   4   5  13        0.00        4.38      9.56 o 
   5   5  13        0.10       14.19     17.22 o 
  -7   0  14       11.41       16.85     16.85 o 
  -6   0  14       12.90       24.09     19.28 o 
  -5   0  14       61.76       67.40     51.34 o 
  -4   0  14       90.29      102.53     54.62 o 
  -3   0  14      131.91      112.83     54.25 o 
  -2   0  14        0.26        9.30     14.53 o 
  -1   0  14       21.97       41.41     23.51 o 
   0   0  14       37.94       61.54     39.19 o 
   1   0  14      207.47      204.37    121.60 o 
   2   0  14       67.35       46.33     22.13 o 
   3   0  14       19.29       39.83     26.94 o 
   4   0  14       92.50       59.06     28.58 o 
   5   0  14        0.05       -5.65     16.38 o 
   6   0  14       27.17       46.96     27.15 o 
   7   0  14        1.87        7.34     10.51 o 
  -8   1  14        3.72       11.15     12.10 o 
  -7   1  14       13.34       36.76     18.75 o 
  -6   1  14      117.62      123.82     22.98 o 
  -5   1  14        2.68       16.96     15.42 o 
  -4   1  14        0.29        5.18      8.40 o 
  -3   1  14       49.33       31.06     12.27 o 
  -2   1  14       70.21       38.29     24.54 o 
  -1   1  14       25.22       21.63     14.45 o 
   0   1  14       55.01       44.70     19.15 o 
   1   1  14       29.85       20.05     26.23 o 
   2   1  14       12.59       18.94      9.22 o 
   3   1  14       11.73       31.93     17.50 o 
   4   1  14        0.92       10.06      8.59 o 
   5   1  14       27.98       26.44     13.03 o 
   6   1  14       43.40       45.35     17.81 o 
 -10   2  14        0.47        2.54     13.42 o 
  -9   2  14        1.19       18.22     21.39 o 
  -8   2  14        0.40        3.96     11.30 o 
  -7   2  14       28.63        9.67     15.11 o 
  -6   2  14        9.36       25.99     22.98 o 
  -5   2  14       13.98       17.38     24.09 o 
  -4   2  14      104.36       79.71     44.85 o 
  -3   2  14        0.11        5.49     11.83 o 
  -2   2  14       17.53       13.73      8.28 o 
  -1   2  14        6.02        7.94      6.30 o 
   0   2  14        6.11        3.94      7.60 o 
   1   2  14       48.26       64.29     25.12 o 
   2   2  14        3.27        4.93      8.69 o 
   3   2  14       29.33       37.13     21.89 o 
   4   2  14        2.53        6.92      7.16 o 
   5   2  14        0.33        9.20     12.92 o 
  -8   3  14        7.05       16.11     23.93 o 
  -7   3  14        5.27       -0.16     15.27 o 
  -6   3  14       19.56       45.43     23.61 o 
  -5   3  14        4.86        0.48     19.49 o 
  -4   3  14       35.14       33.01     25.51 o 
  -3   3  14       17.70        8.13     10.72 o 
  -2   3  14       29.78       34.92     21.29 o 
  -1   3  14        0.98       22.82     27.15 o 
   0   3  14       51.05       64.02     30.11 o 
   1   3  14        2.00        5.72     10.54 o 
   2   3  14        4.23       13.05     11.45 o 
   3   3  14        3.49        9.49     10.84 o 
                                                 
